# Supplementary material for: The nature, sequence and duration of professional activities of Emergency Medical Service providers: An observational study to evaluate quality of care using the steps in the EMS care process as described by the SPART model
Source: PLoS One. 2024 Dec 2;19(12):e0311946. doi: 10.1371/journal.pone.0311946 (PMC11611194; doi:10.1371/journal.pone.0311946)
Supplement: S1 Data — (XLSX) [file pone.0311946.s001.xlsx]

## Sheet: ALL
opmerkingen BD							NR	TIJDEN						HULP KOLOMMEN GRAFIEK				STAPPEN													OMSCHRIJVING	X
	EMS procedural period	response time	on scene time	transport time	case time	active time	Video/ casus	Begintijd	Eindtijd	Tijdstempel begin	Tijdstempel einde	Verstreken tijd vanaf begin casus	Tijdsduur (begin-eind)	Code	Percentage van verstreken tijd	Stap	Frequentie	Start	Situation	Prologue	Presentation	Anamnesis	Assessment	Reasoning	Resolution	Treatment	Transfer	Others	Actief/ Passief		Verantwoording/beschrijving	Start	Situation	Prologue	Presentation	Anamnesis	Assessment	Reasoning	Resolution	Treatment	Transfer	Others				Start	Situation	Prologue	Presentation
1	response st.						51	09:20:46	10:19:26	09:20:48	09:21:44	00:00:02	00:00:56	1Start	0.000568182	Start	1	X													Meldkamerinformatie wordt bekeken en besproken	00:00:56														0.000568182
131020							51	09:20:46	10:19:26	09:23:43	09:23:50	00:02:57	00:00:07	2Start	0.0502841	Start	2	X													VPK geeft informatie door via mobilofoon	00:00:07														0.0502841
18:10u							51	09:20:46	10:19:26	09:24:00	09:24:31	00:03:14	00:00:31	3Start	0.0551136	Start	3	X													VPK lees informatie meldkamer nogmaals	00:00:31														0.0551136
COMPLEET							51	09:20:46	10:19:26	09:25:05	09:25:09	00:04:19	00:00:04	4Start	0.0735795	Start	4	X													VPK zegt: monitor en tas mee naar binnen denk ik	00:00:04														0.0735795
huisartsenpraktijk							51	09:20:46	10:19:26	09:28:16	09:28:36	00:07:30	00:00:20	5Start	0.127841	Start	5	X													VPPK pakt handschoenen	00:00:20														0.127841
							51	09:20:46	10:19:26	09:28:56	09:29:07	00:08:10	00:00:11	6Start	0.139205	Start	6	X													VPK zegt: ''gelijk maar even links rechts tensie meenemen denk ik maar. Kijken of de huisart daaraan heeft gedacht, bij pijn tussen de schouderbladen'	00:00:11														0.139205
							51	09:20:46	10:19:26	09:31:44	09:31:57	00:10:58	00:00:13	7Start	0.186932	Start	7	X													VPK bekijkt nogmaals meldkamerinformatie op scherm	00:00:13														0.186932
							51	09:20:46	10:19:26	09:32:38	09:32:50	00:11:52	00:00:12	8Start	0.202273	Start	8	X													VPK zegt: ''nou hebben we mooi een patient om gelijk maar even een tropo te prikken''	00:00:12														0.202273
	response end	00:15:18					51	09:20:46	10:19:26	09:35:50	09:36:04	00:15:04	00:00:14	9Start	0.256818	Start	9	X													VPK overlegt met AC over het wel/niet meenemen van de brancard	00:00:14														0.256818
	on-scene st.						51	09:20:46	10:19:26	09:36:55	09:38:07	00:16:09	00:01:12	1Situation	0.275284	Situation	1		X											overdracht van de HA	VPK ziet patient voor het eerst en leest verwijsbrief van de huisarts waardoor hij een beeld krijgt van de situatie		00:01:12														0.275284
							51	09:20:46	10:19:26	09:38:05	09:39:30	00:17:19	00:01:25	1Presentation	0.29517	Presentation	1				X								P		Overdracht van huisarts				00:01:25														0.29517
							51	09:20:46	10:19:26	09:39:01	09:39:12	00:18:15	00:00:11	2Presentation	0.31108	Presentation	2				X										VPK beoordeelt ECG				00:00:11														0.31108
							51	09:20:46	10:19:26	09:39:13	09:39:22	00:18:27	00:00:09	1Prologue	0.314489	Prologue	1			X											VPK vraagt huisarts of er nog medicijnen zijn toegediend			00:00:09														0.314489
	on-scene end		00:03:50				51	09:20:46	10:19:26	09:39:52	09:39:54	00:19:06	00:00:02	3Presentation	0.325568	Presentation	3				X										VPK vraagt of patient ook duizelig is				00:00:02														0.325568
	transport st.						51	09:20:46	10:19:26	09:42:29	09:45:15	00:21:43	00:02:46	1Treatment	0.37017	Treatment	1									X				Deels vergeten vragen, deels nieuwe vragen, deels verificatie vragen	Waaknaald prikken									00:02:46
							51	09:20:46	10:19:26	09:42:43	09:42:49	00:21:57	00:00:06	1Assessment	0.374148	Assessment	1						X								VPK zegt: ''zullen we ook een tropo meenemen?''						00:00:06
							51	09:20:46	10:19:26	09:43:04	09:43:14	00:22:18	00:00:10	2Treatment	0.380114	Treatment	2									X					VPK zegt: ''Zullen we haar ook opladen met ascal?''									00:00:10
							51	09:20:46	10:19:26	09:43:29	09:43:40	00:22:43	00:00:11	4Presentation	0.387216	Presentation	4				X										VPK vraagt: heeft u nu ook nog pijnklachten?				00:00:11														0.387216
							51	09:20:46	10:19:26	09:44:15	09:45:15	00:23:29	00:01:00	5Presentation	0.400284	Presentation	5				X										VPK vraagt: en die pijn die komt van het borstbeen en straalt die uit naar achter?				00:01:00														0.400284
							51	09:20:46	10:19:26	09:45:29	09:46:45	00:24:43	00:01:16	6Presentation	0.421307	Presentation	6				X										Tropo prikken				00:01:16														0.421307
							51	09:20:46	10:19:26	09:46:44	09:46:48	00:25:58	00:00:04	7Presentation	0.442614	Presentation	7				X										VPK vraagt: ''En de pijn is dus nu niet aanwezig?''				00:00:04														0.442614
							51	09:20:46	10:19:26	09:47:07	09:48:32	00:26:21	00:01:25	3Treatment	0.449148	Treatment	3									X					VPK bereidt het toedienen van Ascal voor en dient het vervolgens toe									00:01:25
							51	09:20:46	10:19:26	09:47:10	09:47:33	00:26:24	00:00:23	8Presentation	0.45	Presentation	8				X										VPK vraagt of patient nu ook nog een benauwd gevoel heeft				00:00:23														0.45
							51	09:20:46	10:19:26	09:47:36	09:47:50	00:26:50	00:00:14	1Anamnesis	0.457386	Anamnesis	1					X									VPK vraagt: onlangs ook op vakantie geweest of lang gezeten?					00:00:14
							51	09:20:46	10:19:26	09:48:22	09:48:28	00:27:36	00:00:06	1Others	0.470455	Others	1											X			VPK zegt: ja dat zijn bloedverdunners, dat doen we standaard bij mensen die we mogelijk van hartklachten verdenken											00:00:06
							51	09:20:46	10:19:26	09:48:49	09:49:17	00:28:03	00:00:28	2Assessment	0.478125	Assessment	2						X								VPK zegt: ik wil toch eigenlijk wel een 12 want ik vond die van hiun niet heel duidelijk en zag er wel iets op……..						00:00:28
							51	09:20:46	10:19:26	09:48:52	09:51:19	00:28:06	00:02:27	3Assessment	0.478977	Assessment	3						X								VPK doet RR band om en plakt ECG plakkers op						00:02:27
							51	09:20:46	10:19:26	09:49:56	09:50:20	00:29:10	00:00:24	1Reasoning	0.497159	Reasoning	1							X							VPK redeneert over aspecifieke klachten, hartklachten en overgang							00:00:24
							51	09:20:46	10:19:26	09:50:21	09:50:26	00:29:35	00:00:05	2Anamnesis	0.504261	Anamnesis	2					X							P		Patient zegt: ''mijn pa is er ook aan overleden''					00:00:05
							51	09:20:46	10:19:26	09:50:28	09:50:32	00:29:42	00:00:04	3Anamnesis	0.50625	Anamnesis	3					X							P		Patient geeft aan dat ze de griepprik heeft gehad					00:00:04
							51	09:20:46	10:19:26	09:51:13	09:51:49	00:30:27	00:00:36	4Anamnesis	0.519034	Anamnesis	4					X							P		AC vraagt: waar komt de stress vandaan. VPK neemt deze informatie op, hij zegt later: ''een drukke dagindeling begrijp ik.''					00:00:36
							51	09:20:46	10:19:26	09:51:35	09:52:31	00:30:49	00:00:56	5Anamnesis	0.525284	Anamnesis	5					X									VPK rapporteert op de computer					00:00:56
							51	09:20:46	10:19:26	09:51:55	09:52:04	00:31:09	00:00:09	6Anamnesis	0.530966	Anamnesis	6					X									VPK zegt: dus eigenlijk als ik het goed begrijp een drukke indeling?					00:00:09
							51	09:20:46	10:19:26	09:52:35	09:53:00	00:31:49	00:00:25	9Presentation	0.54233	Presentation	9				X										VPK maakt ECG				00:00:25														0.54233
							51	09:20:46	10:19:26	09:53:27	09:54:27	00:32:41	00:01:00	2Reasoning	0.557102	Reasoning	2							X							VPK beoordeelt ECG							00:01:00
							51	09:20:46	10:19:26	09:54:24	09:54:27	00:33:38	00:00:03	1Resolution	0.573295	Resolution	1								X						VPK zegt: ''we gaan A2 richting scheper''								00:00:03
							51	09:20:46	10:19:26	09:55:33	09:55:36	00:34:47	00:00:03	7Anamnesis	0.592898	Anamnesis	7					X									VPK vraagt naar allergie					00:00:03
							51	09:20:46	10:19:26	09:55:40	09:55:46	00:34:54	00:00:06	8Anamnesis	0.594886	Anamnesis	8					X									VPK vraagt of patient weleens ergens anders gek gevoel heeft					00:00:06
							51	09:20:46	10:19:26	09:55:57	09:56:08	00:35:11	00:00:11	9Anamnesis	0.599716	Anamnesis	9					X									VPK leest verwijsbrief en ECG van huisarts nogmaals					00:00:11
							51	09:20:46	10:19:26	09:56:05	09:56:18	00:35:19	00:00:13	10Anamnesis	0.601989	Anamnesis	10					X									VPK vraagt nogmaals naar het drukkend gevoel op de borst					00:00:13
							51	09:20:46	10:19:26	09:56:19	09:56:56	00:35:33	00:00:37	4Assessment	0.605966	Assessment	4						X								VPK meet tensie						00:00:37
							51	09:20:46	10:19:26	09:57:34	09:57:39	00:36:48	00:00:05	4Treatment	0.627273	Treatment	4									X					VPK geeft patient nitroglycerine									00:00:05
							51	09:20:46	10:19:26	09:57:45	09:57:56	00:36:59	00:00:11	11Anamnesis	0.630398	Anamnesis	11					X									VPK leest verwijsbrief huisarts nogmaals					00:00:11
							51	09:20:46	10:19:26	09:57:59	09:58:43	00:37:13	00:00:44	3Reasoning	0.634375	Reasoning	3							X	sd						VPK redeneert over wat er aan de hand kan zijn							00:00:44
							51	09:20:46	10:19:26	09:59:20	09:59:31	00:38:34	00:00:11	4Reasoning	0.657386	Reasoning	4							X							VPK redeneert over het mogelikke gevolg (inspanningstest, katheterisatie)							00:00:11
documentatie							51	09:20:46	10:19:26	10:00:02	10:10:01	00:39:16	00:09:59	12Anamnesis	0.669318	Anamnesis	12					X									VPK rapporteert op de computer					00:09:59
							51	09:20:46	10:19:26	10:00:36	10:00:44	00:39:50	00:00:08	13Anamnesis	0.678977	Anamnesis	13					X									VPK vraagt naar medicatie					00:00:08
							51	09:20:46	10:19:26	10:01:13	10:01:40	00:40:27	00:00:27	2Prologue	0.689489	Prologue	2			X											VPK vraagt: wat was u aan het doen toen het vorige week begon?			00:00:27														0.689489
							51	09:20:46	10:19:26	10:02:08	10:02:20	00:41:22	00:00:12	5Assessment	0.705114	Assessment	5						X								VPK vraagt of de spray geholpen heeft (evaluatie treatment)						00:00:12
							51	09:20:46	10:19:26	10:03:03	10:03:09	00:42:17	00:00:06	3Prologue	0.720739	Prologue	3			X											VPK vraagt: ''u heeft dus al een week lang dat gekke gevoel?''			00:00:06														0.720739
							51	09:20:46	10:19:26	10:03:30	10:03:33	00:42:44	00:00:03	14Anamnesis	0.728409	Anamnesis	14					X							P		Patient geeft aan dat ze zich wat licht in het hoofd voelt van de spray					00:00:03
							51	09:20:46	10:19:26	10:03:38	10:03:46	00:42:52	00:00:08	5Reasoning	0.730682	Reasoning	5							X							VPK beoordeelt ECG							00:00:08
							51	09:20:46	10:19:26	10:03:47	10:04:53	00:43:01	00:01:06	2Others	0.733239	Others	2											X			VPK geeft voorlichting aan patient											00:01:06
							51	09:20:46	10:19:26	10:04:57	10:05:08	00:44:11	00:00:11	4Prologue	0.753125	Prologue	4			X											VPK vraagt: ''heeft u ook nog wat ingenomen tegen de pijnklachten vannacht?''			00:00:11														0.753125
							51	09:20:46	10:19:26	10:05:16	10:05:21	00:44:30	00:00:05	5Prologue	0.758523	Prologue	5			X											VPk vraagt: ''Dat gejaagde gevoel, was dat constant?''			00:00:05														0.758523
							51	09:20:46	10:19:26	10:05:45	10:10:07	00:44:59	00:04:22	15Anamnesis	0.766761	Anamnesis	15					X									VPK rapporteert op de computer					00:04:22
							51	09:20:46	10:19:26	10:15:36	10:16:37	00:54:50	00:01:01	6Assessment	0.934659	Assessment	6						X								Bekijkt ritme						00:01:01
	transport end			00:39:32	00:58:40	0:43:10	51	09:20:46	10:19:26	10:16:30	10:19:26	00:55:44	00:02:56	1Transfer	0.95	Transfer	1										X				draagt over aan ZKH										00:02:56
2	response st.						42	10:33:34	11:42:08	10:33:34	10:35:33	00:00:00	00:01:59	10Start	0	Start	10	X													AVK leest en interpreteert MDT	00:01:59														0
131020	response end	00:08:26					42	10:33:34	11:42:08	10:41:35	10:42:00	00:08:01	00:00:25	11Start	0.116918	Start	11	X													Info meldkamer Urgentie verandering	00:00:25														0.116918
18:48u	on-scene st.						42	10:33:34	11:42:08	10:46:21	10:49:11	00:12:47	00:02:50	2Situation	0.186437	Situation	2		X												Eerste indruk van de patient. Korte beoordeling van de medische toestand.		00:02:50														0.186437
transfer mist							42	10:33:34	11:42:08	10:46:42	10:49:11	00:13:08	00:02:29	10Presentation	0.191541	Presentation	10				X									adequate uitvraag SPA	VPK onderzoekt nek, borstkas en benen				00:02:29														0.191541
verkeersongeval							42	10:33:34	11:42:08	10:46:52	10:46:55	00:13:18	00:00:03	11Presentation	0.193972	Presentation	11				X										VPK vraagt: ''Ben je bekend met nekklachten?''				00:00:03														0.193972
							42	10:33:34	11:42:08	10:47:11	10:47:16	00:13:37	00:00:05	12Presentation	0.19859	Presentation	12				X										VPK vraagt: ''Ben je ook buiten kennis geweest?''				00:00:05														0.19859
							42	10:33:34	11:42:08	10:47:17	10:47:20	00:13:43	00:00:03	13Presentation	0.200049	Presentation	13				X										VPK vraagt: ''Heb je ook losse delen in je mond?''				00:00:03														0.200049
							42	10:33:34	11:42:08	10:47:58	10:48:01	00:14:24	00:00:03	14Presentation	0.210015	Presentation	14				X										VPK vraagt: ''Je knalde tegen het stuur? Ging de airbag uit?''				00:00:03														0.210015
							42	10:33:34	11:42:08	10:48:48	10:48:56	00:15:14	00:00:08	16Anamnesis	0.222168	Anamnesis	16					X									VPK vraagt: ''Welke medicijnen gebruikt u?''					00:00:08
							42	10:33:34	11:42:08	10:49:11	10:50:11	00:15:37	00:01:00	6Reasoning	0.227759	Reasoning	6							X							VPK ordent informatie volgens ABCDE methodiek							00:01:00
							42	10:33:34	11:42:08	10:49:58	10:50:05	00:16:24	00:00:07	3Others	0.239183	Others	3											X			VPK zegt: ''Mijn voorstel is eventueel met nekspalk uit laten stappen, brancard op en in de ambu verder onderzoek.''											00:00:07
							42	10:33:34	11:42:08	10:50:34	10:54:35	00:17:00	00:04:01	4Others	0.247934	Others	4											X			VPK geeft de paitent uitleg over wat er gaat gebeuren											00:04:01
							42	10:33:34	11:42:08	10:52:04	10:53:02	00:18:30	00:00:58	15Presentation	0.26981	Presentation	15				X										VPK vraagt: ''Los van jouw nek, heb je verder ook last van je rug?'' Vervolgens onderzoek rug				00:00:58														0.26981
							42	10:33:34	11:42:08	10:53:27	10:54:15	00:19:53	00:00:48	6Prologue	0.289985	Prologue	6			X											Aanspreken patient en uitvragen situatie: hoe komt het dat ze wegviel?			00:00:48														0.289985
							42	10:33:34	11:42:08	10:54:40	10:55:54	00:21:06	00:01:14	5Treatment	0.30773	Treatment	5									X					Omdoen nekspalk									00:01:14
							42	10:33:34	11:42:08	10:56:00	10:56:20	00:22:26	00:00:20	7Prologue	0.327175	Prologue	7			X											VPK vraagt naar het onwel worden en tinteling in de vingers			00:00:20														0.327175
							42	10:33:34	11:42:08	10:56:54	10:57:06	00:23:20	00:00:12	16Presentation	0.340301	Presentation	16				X										VPK vraagt: ''hoe gaat dit zo?'' en onderzoekt rug.				00:00:12														0.340301
							42	10:33:34	11:42:08	10:58:56	10:59:30	00:25:22	00:00:34	17Anamnesis	0.369956	Anamnesis	17					X									VPK vraagt: ''Ben je ooit in het ziekenhuis geweest?'', ''In welk ziekenhuis ben je bekend?'', ''Waarmee ben je bekend in het UMCG?''					00:00:34
							42	10:33:34	11:42:08	11:00:48	11:00:53	00:27:14	00:00:05	18Anamnesis	0.39718	Anamnesis	18					X									VPK vraagt: ''Gaat het zo?'' Patient geeft aan misselijk te zijn.					00:00:05
							42	10:33:34	11:42:08	11:01:51	11:01:57	00:28:17	00:00:06	7Reasoning	0.412494	Reasoning	7							X							VPK ordent informatie							00:00:06
							42	10:33:34	11:42:08	11:01:57	11:09:20	00:28:23	00:07:23	7Assessment	0.413952	Assessment	7						X								VPK doet lichamelijk onderzoek						00:07:23
							42	10:33:34	11:42:08	11:02:49	11:03:09	00:29:15	00:00:20	8Reasoning	0.426592	Reasoning	8							X							VPK ordent informatie							00:00:20
							42	10:33:34	11:42:08	11:03:50	11:03:56	00:30:16	00:00:06	8Prologue	0.44142	Prologue	8			X											VPK vraagt: ''Had je een gordel om?''			00:00:06														0.44142
							42	10:33:34	11:42:08	11:05:09	11:05:54	00:31:35	00:00:45	9Reasoning	0.460622	Reasoning	9							X							VPK ordent informatie volgens ABCDE methodiek							00:00:45
							42	10:33:34	11:42:08	11:05:55	11:06:05	00:32:21	00:00:10	9Prologue	0.471804	Prologue	9			X											VPK vraagt: ''Hoe hard reed je?''			00:00:10														0.471804
							42	10:33:34	11:42:08	11:08:04	11:08:36	00:34:30	00:00:32	2Resolution	0.50316	Resolution	2								X						VPK besluit patient in te sturen								00:00:32
							42	10:33:34	11:42:08	11:09:13	11:09:22	00:35:39	00:00:09	10Reasoning	0.519932	Reasoning	10							X							VPK ordent informatie							00:00:09
							42	10:33:34	11:42:08	11:09:42	11:10:05	00:36:08	00:00:23	19Anamnesis	0.526981	Anamnesis	19					X									VPK vraagt naar naam en geboortedatum					00:00:23
							42	10:33:34	11:42:08	11:11:40	11:15:22	00:38:06	00:03:42	2Transfer	0.555664	Transfer	2										X				VPK belt naar UMCG										00:03:42
							42	10:33:34	11:42:08	11:15:57	11:16:04	00:42:23	00:00:07	11Reasoning	0.618133	Reasoning	11							X							VPK redeneert over medicatie als treatment voor pijn en misselijkheid van patient							00:00:07
							42	10:33:34	11:42:08	11:16:04	11:16:33	00:42:30	00:00:29	8Assessment	0.619835	Assessment	8						X								VPK vraagt naar tinteling in mond en onderzoekt pupilreactie						00:00:29
							42	10:33:34	11:42:08	11:16:34	11:25:13	00:43:00	00:08:39	6Treatment	0.627127	Treatment	6									X					VPK prikt infuusnaald en dient medicatie toe									00:08:39
							42	10:33:34	11:42:08	11:16:42	11:16:46	00:43:08	00:00:04	20Anamnesis	0.629071	Anamnesis	20					X									VPK vraagt naar allergie					00:00:04
							42	10:33:34	11:42:08	11:17:15	11:17:25	00:43:41	00:00:10	12Reasoning	0.637093	Reasoning	12							X							VPK redeneert over medicatie							00:00:10
							42	10:33:34	11:42:08	11:19:19	11:19:30	00:45:45	00:00:11	21Anamnesis	0.667234	Anamnesis	21					X									VPK vraagt of patient bekend is met diabetes					00:00:11
							42	10:33:34	11:42:08	11:21:06	11:21:24	00:47:32	00:00:18	13Reasoning	0.693243	Reasoning	13							X							VPK ordent informatie							00:00:18
							42	10:33:34	11:42:08	11:22:34	11:22:40	00:49:00	00:00:06	17Presentation	0.714633	Presentation	17				X										VPK vraagt naar de pijn				00:00:06														0.714633
							42	10:33:34	11:42:08	11:22:45	11:22:50	00:49:11	00:00:05	18Presentation	0.717307	Presentation	18				X										VPK vraagt naar gewicht				00:00:05														0.717307
							42	10:33:34	11:42:08	11:24:35	11:25:15	00:51:01	00:00:40	19Presentation	0.744045	Presentation	19				X										VPK vraagt: ''Kun je nog steeds diep doorzuchten? Heb je het idee dat de pijn makkelijker wordt?''				00:00:40														0.744045
							42	10:33:34	11:42:08	11:25:28	11:26:04	00:51:54	00:00:36	9Assessment	0.756928	Assessment	9						X								Evaluatie treatment						00:00:36
							42	10:33:34	11:42:08	11:26:36	11:26:50	00:53:02	00:00:14	10Assessment	0.773456	Assessment	10						X								VPK vraagt patient welke dag het is (testen bewustzijn)						00:00:14
							42	10:33:34	11:42:08	11:26:53	11:27:40	00:53:19	00:00:47	11Assessment	0.777589	Assessment	11						X								VPK legt bloeddrukband aan en meet bloeddruk						00:00:47
							42	10:33:34	11:42:08	11:27:50	11:28:58	00:54:16	00:01:08	7Treatment	0.791444	Treatment	7									X					VPK hangt infuus aan									00:01:08
							42	10:33:34	11:42:08	11:28:55	11:29:10	00:55:21	00:00:15	5Others	0.807244	Others	5											X			VPK geeft patient de opdracht om duidelijker te communiceen en te blijven praten											00:00:15
							42	10:33:34	11:42:08	11:29:37	11:29:56	00:56:03	00:00:19	14Reasoning	0.817453	Reasoning	14							X							VPK ordent informatie volgens ABCDE methodiek							00:00:19
							42	10:33:34	11:42:08	11:29:57	11:30:17	00:56:23	00:00:20	12Assessment	0.822314	Assessment	12						X								Auscultatie longen en vragen naar pijn						00:00:20
							42	10:33:34	11:42:08	11:30:39	11:31:04	00:57:05	00:00:25	20Presentation	0.832523	Presentation	20				X										VPK vraagt: waar doet het nu zeer? Pijn in je nek wordt erger? Tinteling nog aanwezig?				00:00:25														0.832523
							42	10:33:34	11:42:08	11:31:34	11:31:38	00:58:00	00:00:04	15Reasoning	0.845892	Reasoning	15							X							VPK ordent informatie							00:00:04
							42	10:33:34	11:42:08	11:31:47	11:32:00	00:58:13	00:00:13	22Anamnesis	0.849052	Anamnesis	22					X							P		Patient geeft aan dat ze staalpillen gebruikt					00:00:13
							42	10:33:34	11:42:08	11:32:57	11:33:07	00:59:23	00:00:10	23Anamnesis	0.866067	Anamnesis	23					X									VPK vraagt naar de werkzaamheid van de pijnstilling					00:00:10
documentatie	on-scene end		00:58:08				42	10:33:34	11:42:08	11:33:09	11:40:08	00:59:35	00:06:59	24Anamnesis	0.868984	Anamnesis	24					X									VPK documenteert in computer					00:06:59
	transport st.						42	10:33:34	11:42:08	11:34:02	11:34:20	01:00:28	00:00:18	25Anamnesis	0.881867	Anamnesis	25					X							P	vergeten onderzoek RR en temp, vergeten vragen zwangerschap	Patient zegt: ''Ik ben ineens heel erg moe''					00:00:18
							42	10:33:34	11:42:08	11:35:29	11:35:50	01:01:55	00:00:21	21Presentation	0.903014	Presentation	21				X										VPK vraagt naar situatie in de auto mbt bewegen van de nek				00:00:21														0.903014
							42	10:33:34	11:42:08	11:37:18	11:37:34	01:03:44	00:00:16	16Reasoning	0.929509	Reasoning	16							X							VPk redeneert over nekklachten die patient aangeeft							00:00:16
							42	10:33:34	11:42:08	11:39:30	11:40:38	01:05:56	00:01:08	13Assessment	0.961595	Assessment	13						X								VPK meet RR en temp						00:01:08
	transport end			00:02:00	01:08:34	0:55:37	42	10:33:34	11:42:08	11:41:53	11:42:08	01:08:19	00:00:15	26Anamnesis	0.996354	Anamnesis	26					X									VPK vraagt naar zwangerschap					00:00:15
3	response st.						72	10:55:45	11:36:00	10:56:16	10:56:49	00:00:31	00:00:33	12Start	0.0128364	Start	12	X													VPK leest informatie op het scherm en bespreekt het samen met AC	00:00:33														0.0128364
191020							72	10:55:45	11:36:00	10:56:56	10:57:05	00:01:11	00:00:09	13Start	0.0293996	Start	13	X													VPK geeft informatie door via mobilofoon	00:00:09														0.0293996
huisongeval							72	10:55:45	11:36:00	10:57:04	10:57:37	00:01:19	00:00:33	14Start	0.0327122	Start	14	X													Handschoenen worden gepakt	00:00:33														0.0327122
							72	10:55:45	11:36:00	10:57:48	10:58:12	00:02:03	00:00:24	15Start	0.0509317	Start	15	X													Situatie wordt besproken	00:00:24														0.0509317
	response end	00:02:38					72	10:55:45	11:36:00	10:58:20	10:58:23	00:02:35	00:00:03	16Start	0.0641822	Start	16	X													Hulpmiddelen worden besproken	00:00:03														0.0641822
	on-scene st.						72	10:55:45	11:36:00	10:59:56	11:00:25	00:04:11	00:00:29	3Situation	0.103934	Situation	3		X												Eerste contact met de patient en beeldvorming		00:00:29														0.103934
							72	10:55:45	11:36:00	11:00:27	11:01:14	00:04:42	00:00:47	22Presentation	0.11677	Presentation	22				X										Situatie wordt besproken				00:00:47														0.11677
							72	10:55:45	11:36:00	11:01:14	11:01:28	00:05:29	00:00:14	27Anamnesis	0.136232	Anamnesis	27					X									VPK vraagt: ''Waarom zit patient in een rolstoel. Weet u dat?'' Gevraagd naar klachten aan het hoofd/ hart					00:00:14
							72	10:55:45	11:36:00	11:01:28	11:01:33	00:05:43	00:00:05	28Anamnesis	0.142029	Anamnesis	28					X									VPK vraagt: ''Gebruikt patient medicjijnen?''					00:00:05
							72	10:55:45	11:36:00	11:01:33	11:01:44	00:05:48	00:00:11	29Anamnesis	0.144099	Anamnesis	29					X									VPK vraagt of meneer ADL zelfstandig doet en woont					00:00:11
							72	10:55:45	11:36:00	11:01:46	11:01:49	00:06:01	00:00:03	14Assessment	0.149482	Assessment	14						X								VPK test reactie op aanspreken						00:00:03
							72	10:55:45	11:36:00	11:02:09	11:02:15	00:06:24	00:00:06	23Presentation	0.159006	Presentation	23				X										VPK vraagt hoe meneer aan het doekje komt				00:00:06														0.159006
							72	10:55:45	11:36:00	11:02:25	11:02:32	00:06:40	00:00:07	17Reasoning	0.165631	Reasoning	17							X							VPK weet niet waar het bloed vandaan komt en vraagt: ''heeft hij een wond aan zijn hoofd?''							00:00:07
							72	10:55:45	11:36:00	11:02:33	11:02:39	00:06:48	00:00:06	30Anamnesis	0.168944	Anamnesis	30					X									VPK wil weten of meneer ook bloedverdunners gebruikt					00:00:06
							72	10:55:45	11:36:00	11:03:18	11:04:35	00:07:33	00:01:17	15Assessment	0.187578	Assessment	15						X								Lichamelijk onderzoek uitgevoerd door VPK						00:01:17
							72	10:55:45	11:36:00	11:04:28	11:04:55	00:08:43	00:00:27	31Anamnesis	0.216563	Anamnesis	31					X							P		AC geeft medicatie door aan VPK					00:00:27
							72	10:55:45	11:36:00	11:04:55	11:05:13	00:09:10	00:00:18	18Reasoning	0.227743	Reasoning	18							X							VPK redeneert over het verband tussen de medicatie en hypertensie en over klachten mbt neurologie							00:00:18
							72	10:55:45	11:36:00	11:05:22	11:05:44	00:09:37	00:00:22	16Assessment	0.238923	Assessment	16						X								Neurologisch onderzoek door VPK						00:00:22
							72	10:55:45	11:36:00	11:05:44	11:05:53	00:09:59	00:00:09	32Anamnesis	0.248033	Anamnesis	32					X									VPK vraagt of meneer bekend is met staar					00:00:09
							72	10:55:45	11:36:00	11:05:52	11:06:44	00:10:07	00:00:52	17Assessment	0.251346	Assessment	17						X								Bespreken pupilreactie en aflezen monitor						00:00:52
							72	10:55:45	11:36:00	11:06:18	11:06:38	00:10:33	00:00:20	19Reasoning	0.262112	Reasoning	19							X							VPK ordent de informatie die hij tot nu toe verkregen heeft							00:00:20
							72	10:55:45	11:36:00	11:06:47	11:07:00	00:11:02	00:00:13	3Resolution	0.27412	Resolution	3								X						VPK geeft aan dat ze sowieso naar het ziekenhuis gaan								00:00:13
							72	10:55:45	11:36:00	11:07:01	11:07:08	00:11:16	00:00:07	18Assessment	0.279917	Assessment	18						X								VPK bekijkt waardes op de monitor						00:00:07
							72	10:55:45	11:36:00	11:07:19	11:09:29	00:11:34	00:02:10	20Reasoning	0.287371	Reasoning	20							X							VPK ordent alle informatie en komt uit op een mogelijke bloeding in het hoofd							00:02:10
							72	10:55:45	11:36:00	11:10:07	11:11:13	00:14:22	00:01:06	19Assessment	0.356936	Assessment	19						X								VPK spreekt patient aan en doet functietesten						00:01:06
							72	10:55:45	11:36:00	11:11:23	11:12:17	00:15:38	00:00:54	8Treatment	0.388406	Treatment	8									X					Toediening zuurstof									00:00:54
							72	10:55:45	11:36:00	11:11:32	11:11:50	00:15:47	00:00:18	33Anamnesis	0.392133	Anamnesis	33					X									VPK vraagt of patient hoofdpijn heeft en/of benauwd is					00:00:18
							72	10:55:45	11:36:00	11:12:40	11:12:52	00:16:55	00:00:12	20Assessment	0.42029	Assessment	20						X								VPK zegt: ''af en toe een PVC erop. Het is wel sinus in ieder geval.''						00:00:12
							72	10:55:45	11:36:00	11:13:03	11:13:12	00:17:18	00:00:09	21Assessment	0.429814	Assessment	21						X								VPK test reactie						00:00:09
							72	10:55:45	11:36:00	11:13:39	11:14:12	00:17:54	00:00:33	21Reasoning	0.44472	Reasoning	21							X							VPK ordent de informatie en redeneert							00:00:33
							72	10:55:45	11:36:00	11:14:30	11:16:37	00:18:45	00:02:07	9Treatment	0.465839	Treatment	9									X					Waaknaald prikken									00:02:07
							72	10:55:45	11:36:00	11:14:38	11:14:41	00:18:53	00:00:03	34Anamnesis	0.469151	Anamnesis	34					X									VPK vraagt aan patient of hij ergens last van heeft					00:00:03
							72	10:55:45	11:36:00	11:16:39	11:17:14	00:20:54	00:00:35	22Assessment	0.519255	Assessment	22						X								VPK leest ECG af						00:00:35
							72	10:55:45	11:36:00	11:16:52	11:17:14	00:21:07	00:00:22	22Reasoning	0.524638	Reasoning	22							X							VPK redeneert over ECG							00:00:22
							72	10:55:45	11:36:00	11:17:32	11:17:35	00:21:47	00:00:03	23Assessment	0.541201	Assessment	23						X								Leest tensie en saturatie van de monitor af						00:00:03
							72	10:55:45	11:36:00	11:17:44	11:18:13	00:21:59	00:00:29	35Anamnesis	0.54617	Anamnesis	35					X									VPK neemt informatie over van medicijndoosjes					00:00:29
							72	10:55:45	11:36:00	11:18:32	11:19:43	00:22:47	00:01:11	24Assessment	0.566046	Assessment	24						X								Lichamelijk onderzoek						00:01:11
							72	10:55:45	11:36:00	11:19:48	11:25:29	00:24:03	00:05:41	3Transfer	0.597516	Transfer	3										X				Overdracht naar het ziekenhuis telefonisch										00:05:41
	on-scene end		00:27:56				72	10:55:45	11:36:00	11:26:15	11:26:19	00:30:30	00:00:04	25Assessment	0.757764	Assessment	25						X								VPK zegt: saturatie loopt nu mooi op met 4L zuurstof (evaluatie treatment)						00:00:04
documentatie	transport st.						72	10:55:45	11:36:00	11:26:33	11:26:48	00:30:48	00:00:15	26Assessment	0.765217	Assessment	26						X							uitgesteld onderzoek lijkt wel	Documenteren gegevens						00:00:15
							72	10:55:45	11:36:00	11:26:52	11:27:06	00:31:07	00:00:14	27Assessment	0.773085	Assessment	27						X								VPK bekijkt waardes op de monitor						00:00:14
							72	10:55:45	11:36:00	11:27:22	11:27:45	00:31:37	00:00:23	28Assessment	0.785507	Assessment	28						X								VPK test bewustzijn door vragen te stellen						00:00:23
							72	10:55:45	11:36:00	11:27:46	11:27:57	00:32:01	00:00:11	36Anamnesis	0.795445	Anamnesis	36					X									VPK vraagt of patient misselijk is/ braakneigingen heeft of hoofdpijn heeft					00:00:11
							72	10:55:45	11:36:00	11:28:00	11:29:10	00:32:15	00:01:10	29Assessment	0.801242	Assessment	29						X								VPK voert neurologisch onderzoek uit						00:01:10
							72	10:55:45	11:36:00	11:29:15	11:29:22	00:33:30	00:00:07	10Prologue	0.832298	Prologue	10			X											VPLK vraagt of patient gister normaal fit was en of meneer goed geslapen heeft			00:00:07														0.832298
							72	10:55:45	11:36:00	11:29:37	11:30:10	00:33:52	00:00:33	11Prologue	0.841408	Prologue	11			X											VPK vraagt naar pijn, eten en drinken			00:00:33														0.841408
							72	10:55:45	11:36:00	11:30:12	11:30:15	00:34:27	00:00:03	37Anamnesis	0.855901	Anamnesis	37					X									VPK vraagt naar allergie					00:00:03
							72	10:55:45	11:36:00	11:30:16	11:31:00	00:34:31	00:00:44	38Anamnesis	0.857557	Anamnesis	38					X									VPK vraagt naar voorgeschiedenis hart en prothese					00:00:44
							72	10:55:45	11:36:00	11:32:18	11:32:30	00:36:33	00:00:12	10Treatment	0.908075	Treatment	10									X					Wondverzorging									00:00:12
							72	10:55:45	11:36:00	11:32:26	11:32:42	00:36:41	00:00:16	39Anamnesis	0.911387	Anamnesis	39					X									VPK zegt: bekend bij de cardioloog, bekend mij de internist					00:00:16
							72	10:55:45	11:36:00	11:32:46	11:33:50	00:37:01	00:01:04	23Reasoning	0.919669	Reasoning	23							X							VPK redeneert, hij ordent informatie							00:01:04
							72	10:55:45	11:36:00	11:34:48	11:35:00	00:39:03	00:00:12	30Assessment	0.970186	Assessment	30						X								VPK vraagt patient om tong uit te steken						00:00:12
	transport end			00:09:41	00:40:15	0:30:16	72	10:55:45	11:36:00	11:35:00	11:36:00	00:39:15	00:01:00	4Transfer	0.975155	Transfer	4										X				Aankomst zkh										00:01:00
4	response st.						92	14:43:13	15:15:06	14:43:44	14:44:13	00:00:31	00:00:29	17Start	0.0162049	Start	17	X													Meldkamerinformatie wordt gelezen en besproken.	00:00:29														0.0162049
transfer mist							92	14:43:13	15:15:06	14:45:07	14:45:15	00:01:54	00:00:08	18Start	0.0595923	Start	18	X													Verpleegkundige geeft informatie door via portofoon.	00:00:08														0.0595923
191020							92	14:43:13	15:15:06	14:45:24	14:45:29	00:02:11	00:00:05	19Start	0.0684788	Start	19	X													Voorbereiden op situatie: ''Ze zou toch zo slim zijn om niet op straat te liggen met dit weer hoop ik''	00:00:05														0.0684788
straat ongeval							92	14:43:13	15:15:06	14:45:30	14:45:53	00:02:17	00:00:23	20Start	0.0716153	Start	20	X													Verpleegkundige leest nogmaals de informatie op het scherm	00:00:23														0.0716153
							92	14:43:13	15:15:06	14:46:20	14:46:28	00:03:07	00:00:08	21Start	0.0977522	Start	21	X													Aanvalsplan, overleg over de situatie. ''We moeten dadelijk maar even kijken wat we gaan doen X, of ze erbij zit of bij ligt'' ''Ja we zien het wel''	00:00:08														0.0977522
							92	14:43:13	15:15:06	14:52:02	14:52:07	00:08:49	00:00:05	22Start	0.276529	Start	22	X													Verpleegkundige denkt hardop na over waar het ongeval heeft plaatsgevonden	00:00:05														0.276529
	response end	00:10:24					92	14:43:13	15:15:06	14:53:36	14:53:37	00:10:23	00:00:01	23Start	0.325666	Start	23	X													Verpleegkundige zegt: ''De brancard moet er wel uit kunnen he?' Aanvalsplan.	00:00:01														0.325666
	on-scene st.						92	14:43:13	15:15:06	14:53:46	14:54:55	00:10:33	00:01:09	4Situation	0.330894	Situation	4		X												Verpleegkundige vormt eerste indruk van de situatie en heeft eerste contact met de patiënt.		00:01:09														0.330894
							92	14:43:13	15:15:06	14:54:54	14:55:33	00:11:41	00:00:39	24Presentation	0.36644	Presentation	24				X										De verpleegkundige onderzoekt de rug.				00:00:39														0.36644
							92	14:43:13	15:15:06	14:55:30	14:55:40	00:12:17	00:00:10	25Presentation	0.385259	Presentation	25				X										'Lukt het je straks om met ons rechtop te gaan zitten denk je?'' ''En anders leg ik je op je zij eerst'' Aan de hand van deze vraag krijgt VPK informatie over verplaatsingsmogelijkheden patient				00:00:10														0.385259
							92	14:43:13	15:15:06	14:56:00	14:56:05	00:12:47	00:00:05	40Anamnesis	0.400941	Anamnesis	40					X									Verpleegkundige vraagt naar allergie en medicatie					00:00:05
							92	14:43:13	15:15:06	14:56:12	14:56:21	00:12:59	00:00:09	26Presentation	0.407214	Presentation	26				X										Verpleegkundige onderzoekt de rug nogmaals en vraagt waar het pijn doet.				00:00:09														0.407214
							92	14:43:13	15:15:06	14:56:34	14:56:40	00:13:21	00:00:06	27Presentation	0.418714	Presentation	27				X										VPK voelt aan rug en vraagt of patient dat goed voelt				00:00:06														0.418714
							92	14:43:13	15:15:06	14:56:50	14:56:55	00:13:37	00:00:05	28Presentation	0.427078	Presentation	28				X										Vraagt: ''Goed gevoel in de benen? Daar ben ik heel blij mee''.				00:00:05														0.427078
							92	14:43:13	15:15:06	14:58:09	14:59:39	00:14:56	00:01:30	31Assessment	0.468374	Assessment	31						X								Methodisch en gericht lichamelijk onderzoek						00:01:30
							92	14:43:13	15:15:06	14:58:47	14:58:52	00:15:34	00:00:05	24Reasoning	0.488238	Reasoning	24							X							Verpleegkundige zegt: ''Het zou best kunnen zijn dat het spierpijn is, maar je geeft hier in het midden ook pijn aan he?'' De verpleegkundige denkt na over de bewering van de patiënt.							00:00:05
							92	14:43:13	15:15:06	14:59:39	14:59:45	00:16:26	00:00:06	4Resolution	0.515421	Resolution	4								X						Verpleegkundige besluit om naar het ziekenhuis te gaan met de patiënt								00:00:06
							92	14:43:13	15:15:06	14:59:49	14:59:58	00:16:36	00:00:09	6Others	0.520648	Others	6											X			De verpleegkundige zegt: ''Omdat jij ook pijn in je rug aangeeft, toch even uitsluiten dat je geen rugwervelfractuur hebt.''											00:00:09
							92	14:43:13	15:15:06	14:59:58	15:00:10	00:16:45	00:00:12	29Presentation	0.525353	Presentation	29				X										Vraagt naar tinteling				00:00:12														0.525353
							92	14:43:13	15:15:06	15:00:12	15:01:50	00:16:59	00:01:38	11Treatment	0.532671	Treatment	11									X					Waaknaald prikken									00:01:38
							92	14:43:13	15:15:06	15:00:44	15:01:01	00:17:31	00:00:17	32Assessment	0.549399	Assessment	32						X								Pijnscore afnemen						00:00:17
							92	14:43:13	15:15:06	15:01:14	15:01:20	00:18:01	00:00:06	41Anamnesis	0.565081	Anamnesis	41					X									Verpleegkundige vraagt naar allergie					00:00:06
							92	14:43:13	15:15:06	15:01:41	15:02:23	00:18:28	00:00:42	12Prologue	0.579195	Prologue	12			X											Verpleegkundige vraagt de situatie van het verloop van het ongeval uit.			00:00:42														0.579195
							92	14:43:13	15:15:06	15:02:58	15:03:04	00:19:45	00:00:06	33Assessment	0.619446	Assessment	33						X								Verpleegkundige vraagt: ''En waarom durf je niet?'' Zit hiet in een denkproces.						00:00:06
							92	14:43:13	15:15:06	15:03:10	15:06:18	00:19:57	00:03:08	12Treatment	0.625719	Treatment	12									X					Toedienen paracetamol en fentanyl									00:03:08
							92	14:43:13	15:15:06	15:03:48	15:04:30	00:20:35	00:00:42	42Anamnesis	0.645583	Anamnesis	42					X									Verpleegkundige vraagt of de patiënt bekend is in het ziekenhuis, waarom hij bekend is in het ziekenhuis, hoeveel kilo hij weegt etc.					00:00:42
							92	14:43:13	15:15:06	15:04:48	15:05:07	00:21:35	00:00:19	13Prologue	0.676947	Prologue	13			X											Verpleegkundige bespreekt ongeval met patiënt			00:00:19														0.676947
							92	14:43:13	15:15:06	15:05:39	15:05:45	00:22:26	00:00:06	43Anamnesis	0.703607	Anamnesis	43					X									Verpleegkundige vraagt naar medicatie en allergie					00:00:06
							92	14:43:13	15:15:06	15:05:47	15:06:01	00:22:34	00:00:14	14Prologue	0.707789	Prologue	14			X											Verpleegkundige bespreekt ongeval met patiënt			00:00:14														0.707789
							92	14:43:13	15:15:06	15:06:04	15:07:11	00:22:51	00:01:07	34Assessment	0.716675	Assessment	34						X								Verpleegkundige legt bloeddruk band aan						00:01:07
							92	14:43:13	15:15:06	15:07:20	15:08:34	00:24:07	00:01:14	44Anamnesis	0.756404	Anamnesis	44					X									VPK documenteert in computer					00:01:14
	on-scene end		00:17:44				92	14:43:13	15:15:06	15:10:00	15:11:21	00:26:47	00:01:21	5Transfer	0.840042	Transfer	5										X				Het ziekenhuis wordt gebeld voor de overdracht en de rit start.										00:01:21
	transport st.						92	14:43:13	15:15:06	15:13:15	15:13:20	00:30:02	00:00:05	25Reasoning	0.941976	Reasoning	25							X							Evalueren van de behandeling							00:00:05
	transport end			00:03:45	00:31:53	00:16:56	92	14:43:13	15:15:06	15:13:53	15:14:00	00:30:40	00:00:07	7Others	0.96184	Others	7											X			Verpleegkundige bespreekt ongeval met patiënt kort											00:00:07
5	repsonse st.						103	13:21:31	13:56:41	13:21:50	13:22:48	00:00:19	00:00:58	24Start	0.00900474	Start	24	X													VPK bekijkt informatie van de meldkamer op het scherm	00:00:58														0.00900474
transfer mist							103	13:21:31	13:56:41	13:22:48	13:23:16	00:01:17	00:00:28	25Start	0.0364929	Start	25	X													VPK geeft informatie door via portofoon	00:00:28														0.0364929
191020							103	13:21:31	13:56:41	13:23:19	13:23:28	00:01:48	00:00:09	26Start	0.0511848	Start	26	X													VPK bespreekt patient met AC	00:00:09														0.0511848
							103	13:21:31	13:56:41	13:24:02	13:24:12	00:02:31	00:00:10	27Start	0.071564	Start	27	X													VPK zegt: ''Als het haar wel is dan is het gewoon oppikken en naar het ziekenhuis''	00:00:10														0.071564
							103	13:21:31	13:56:41	13:24:22	13:25:03	00:02:51	00:00:41	28Start	0.0810427	Start	28	X													Bespreken mogelijke patient	00:00:41														0.0810427
	response end	00:06:23					103	13:21:31	13:56:41	13:27:52	13:27:54	00:06:21	00:00:02	29Start	0.180569	Start	29	X													Verpleegkundige zegt: ''Zullen we even EDAS, tas en monitor pakken?''	00:00:02														0.180569
	on-scene st.						103	13:21:31	13:56:41	13:28:35	13:29:26	00:07:04	00:00:51	5Situation	0.200948	Situation	5		X												Eerste contact met de patient. VPK vormt eerste indruk door de pols en het voorhoofd te voelen.		00:00:51														0.200948
							103	13:21:31	13:56:41	13:29:27	13:29:39	00:07:56	00:00:12	15Prologue	0.225592	Prologue	15			X											VPK vraagt: ''Heb je dit vaker gehad?''			00:00:12														0.225592
							103	13:21:31	13:56:41	13:29:39	13:29:43	00:08:08	00:00:04	16Prologue	0.23128	Prologue	16			X											Veerpleegkundige vraagt: ''Heb je griep gehad de laatste dagen?'			00:00:04														0.23128
							103	13:21:31	13:56:41	13:29:44	13:34:59	00:08:13	00:05:15	30Presentation	0.233649	Presentation	30				X										Verpleegkundige vraagt: ''Heb je nu ook ergens pijn of last?'' Verpleegkundige vraagt naar misselijkheid en vraagt de situatie verder uit.				00:05:15														0.233649
							103	13:21:31	13:56:41	13:30:10	13:30:31	00:08:39	00:00:21	17Prologue	0.245972	Prologue	17			X											VPK vraagt als antwoord op dat patient duizelig is: ''Had je dat vanmorgen ook al?'' De periode voor de klacht wordt verder uitgevraagd			00:00:21														0.245972
							103	13:21:31	13:56:41	13:30:38	13:31:00	00:09:07	00:00:22	18Prologue	0.259242	Prologue	18			X											VPK vraagt naar de afgelopen dagen			00:00:22														0.259242
							103	13:21:31	13:56:41	13:31:15	13:31:40	00:09:44	00:00:25	45Anamnesis	0.276777	Anamnesis	45					X									VPK vraagt: ''Gebruik je ook medicijnen?''					00:00:25
							103	13:21:31	13:56:41	13:31:56	13:32:08	00:10:25	00:00:12	46Anamnesis	0.296209	Anamnesis	46					X									VPK vraagt of patient ooit een buikoperatie of scopie heeft gehad					00:00:12
							103	13:21:31	13:56:41	13:33:10	13:33:31	00:11:39	00:00:21	26Reasoning	0.33128	Reasoning	26							X							Verpleegkundige zegt: 'Het is in ieder geval duidelijk dat het niet goed met je gaat' en redeneert hardop over de mogelijke oorzaken hiervan							00:00:21
							103	13:21:31	13:56:41	13:33:39	13:33:57	00:12:08	00:00:18	27Reasoning	0.345024	Reasoning	27							X							Verpleegkundige leest ECG af en concludeert dat deze niet afwijkend is							00:00:18
							103	13:21:31	13:56:41	13:34:06	13:34:09	00:12:35	00:00:03	47Anamnesis	0.35782	Anamnesis	47					X									'Verpleegkundige vraagt: wordt het iets beter?''					00:00:03
							103	13:21:31	13:56:41	13:34:19	13:34:30	00:12:48	00:00:11	5Resolution	0.363981	Resolution	5								X						VPK besluit om pat mee te nemen naar het ziekenhuis, met name om het bloed na te kijken								00:00:11
							103	13:21:31	13:56:41	13:34:28	13:34:46	00:12:57	00:00:18	8Others	0.368246	Others	8											X			VPK zegt: ''Ik kan maar tot zover kijken en ik wil ook niks missen. Het is een niet normale reactie die je nu hebt, ergens op.''											00:00:18
							103	13:21:31	13:56:41	13:34:47	13:35:00	00:13:16	00:00:13	31Presentation	0.377251	Presentation	31				X										VPK zegt: ''Je hebt dit weleens vaker gehad zei je?''				00:00:13														0.377251
							103	13:21:31	13:56:41	13:35:01	13:35:29	00:13:30	00:00:28	32Presentation	0.383886	Presentation	32				X										VPK probeert oorzaak te achterhalen door het stellen van vragen				00:00:28														0.383886
							103	13:21:31	13:56:41	13:35:45	13:35:51	00:14:14	00:00:06	48Anamnesis	0.404739	Anamnesis	48					X									VPK vraagt naar allergie en medicatie					00:00:06
							103	13:21:31	13:56:41	13:35:51	13:36:47	00:14:20	00:00:56	49Anamnesis	0.407583	Anamnesis	49					X									Verpleegkundige vraagt: Bekend met een hoge bloeddruk of verder ook nog wat? Familie anamnese wordt uitgevraagd					00:00:56
							103	13:21:31	13:56:41	13:36:55	13:37:01	00:15:24	00:00:06	9Others	0.437915	Others	9											X			Verpleegkundige zegt:''En ik denk dat we ook even gaan vullen. Want waarschijnlijk voelt ze zich dan iets minder misselijk''											00:00:06
							103	13:21:31	13:56:41	13:36:55	13:37:01	00:15:24	00:00:06	28Reasoning	0.437915	Reasoning	28							X							Verpleegkundige redeneert over het toedienen van vocht en misselijkheid							00:00:06
							103	13:21:31	13:56:41	13:37:03	13:37:13	00:15:32	00:00:10	29Reasoning	0.441706	Reasoning	29							X							Verpleegkundige redeneert waarom er geen tensie kan worden gemeten							00:00:10
							103	13:21:31	13:56:41	13:37:30	13:38:44	00:15:59	00:01:14	13Treatment	0.454502	Treatment	13									X					Verpleegkundige prikt waaknaald									00:01:14
							103	13:21:31	13:56:41	13:38:05	13:38:08	00:16:34	00:00:03	35Assessment	0.47109	Assessment	35						X								Verpleegkundige concludeert aan de hand van waaknaald prikken dat er voldoende zuurstof in het bloed zit						00:00:03
							103	13:21:31	13:56:41	13:38:37	13:38:41	00:17:06	00:00:04	33Presentation	0.486256	Presentation	33				X										VPK vraagt: ''Zijn er op dit moment spanningen in je leven?'' VPK probeert relatie te leggen met het ontstaan van de klachten				00:00:04														0.486256
							103	13:21:31	13:56:41	13:38:48	13:38:51	00:17:17	00:00:03	36Assessment	0.491469	Assessment	36						X								VPK leest bloeddruk af						00:00:03
							103	13:21:31	13:56:41	13:39:01	13:39:40	00:17:30	00:00:39	50Anamnesis	0.49763	Anamnesis	50					X									Verpleegkundige vraagt naar algemene gegevens en documenteert in de computer.					00:00:39
							103	13:21:31	13:56:41	13:39:42	13:40:18	00:18:11	00:00:36	10Others	0.517062	Others	10											X			Verpleegkundige zoekt informatie over een medicijn op											00:00:36
							103	13:21:31	13:56:41	13:40:18	13:40:21	00:18:47	00:00:03	37Assessment	0.534123	Assessment	37						X								Verpleegkundige vraagt of mevrouw last van de keel heeft						00:00:03
							103	13:21:31	13:56:41	13:40:22	13:40:29	00:18:51	00:00:07	30Reasoning	0.536019	Reasoning	30							X							Verpleegkundige redeneert over verband tussen medicijn en hartfrequentie							00:00:07
							103	13:21:31	13:56:41	13:40:22	13:41:18	00:18:51	00:00:56	14Treatment	0.536019	Treatment	14									X					Toediening via infuus									00:00:56
							103	13:21:31	13:56:41	13:41:21	13:41:23	00:19:50	00:00:02	38Assessment	0.563981	Assessment	38						X								Verpleegkundige vraagt: ''Gaat het nog?''						00:00:02
							103	13:21:31	13:56:41	13:41:47	13:41:50	00:20:16	00:00:03	31Reasoning	0.576303	Reasoning	31							X							VPK zegt: ''Het is vast een vagale prikkel''							00:00:03
							103	13:21:31	13:56:41	13:42:04	13:44:49	00:20:33	00:02:45	15Treatment	0.58436	Treatment	15									X					VPK dient odansetron toe									00:02:45
							103	13:21:31	13:56:41	13:43:40	13:44:41	00:22:09	00:01:01	6Transfer	0.629858	Transfer	6										X				VPK belt ziekenhuis voor overdracht										00:01:01
							103	13:21:31	13:56:41	13:51:03	13:51:05	00:29:32	00:00:02	39Assessment	0.83981	Assessment	39						X								VPK bekijkt de bloeddruk en concludeert dat deze laag blijft						00:00:02
							103	13:21:31	13:56:41	13:51:10	13:51:12	00:29:39	00:00:02	40Assessment	0.843128	Assessment	40						X								VPK vraagt: ''Merk je nu ook verschil?'' Evaluatie treatment						00:00:02
							103	13:21:31	13:56:41	13:51:18	13:51:30	00:29:47	00:00:12	11Others	0.846919	Others	11											X			VPK geeft samenvatting en verifieert bij patient											00:00:12
							103	13:21:31	13:56:41	13:51:31	13:52:12	00:30:00	00:00:41	19Prologue	0.853081	Prologue	19			X											De vorige keer dat mevrouw gelijke klachten had wordt uitgevraagd			00:00:41														0.853081
	on-scene end		00:24:32				103	13:21:31	13:56:41	13:52:24	13:52:26	00:30:53	00:00:02	32Reasoning	0.878199	Reasoning	32							X							Verpleegkundige redeneert over vermoeidheid en lage bloeddruk							00:00:02
	transport st.						103	13:21:31	13:56:41	13:53:16	13:53:35	00:31:45	00:00:19	33Reasoning	0.902844	Reasoning	33							X						verificatie vragen	VPK zegt: ''Ja je voelt je gewoon moe en slap en echt een duidelijke oorzaak naast dat je de ochtend niet lekker bent is er niet''							00:00:19
							103	13:21:31	13:56:41	13:54:38	13:54:52	00:33:07	00:00:14	41Assessment	0.941706	Assessment	41						X								Verpleegkundige bekijkt troponine						00:00:14
							103	13:21:31	13:56:41	13:54:45	13:54:52	00:33:14	00:00:07	34Reasoning	0.945024	Reasoning	34							X							VPK redeneert over hart							00:00:07
							103	13:21:31	13:56:41	13:55:02	13:55:12	00:33:31	00:00:10	35Reasoning	0.953081	Reasoning	35							X							VPK redeneert over bloeddruk							00:00:10
documentatie							103	13:21:31	13:56:41	13:55:20	13:56:36	00:33:49	00:01:16	51Anamnesis	0.961611	Anamnesis	51					X									VPK documenteert in computer					00:01:16
							103	13:21:31	13:56:41	13:55:57	13:56:08	00:34:26	00:00:11	20Prologue	0.979147	Prologue	20			X											VPK zegt: ''Dus je had ook wat tintelingen, zei je dat nou?''			00:00:11														0.979147
							103	13:21:31	13:56:41	13:56:21	13:56:28	00:34:50	00:00:07	52Anamnesis	0.990521	Anamnesis	52					X							P		Patient zegt: koud, nu krijg ik het vooral heel koud					00:00:07
	transport end			00:04:15	00:35:10	0:24:29	103	13:21:31	13:56:41	13:56:28	13:56:32	00:34:57	00:00:04	12Others	0.993839	Others	12											X			VPK zegt: je was ook niet heel warm hoor, 36.1											00:00:04
6	response st.						122	11:42:51	12:31:18	11:43:14	11:43:43	00:00:23	00:00:29	30Start	0.00791194	Start	30	X													Meldkamerinformatie wordt doorgenomen	00:00:29														0.00791194
COMPLEET							122	11:42:51	12:31:18	11:43:45	11:44:01	00:00:54	00:00:16	31Start	0.0185759	Start	31	X													VPK pakt handschoenen	00:00:16														0.0185759
1910120							122	11:42:51	12:31:18	11:44:03	11:44:29	00:01:12	00:00:26	32Start	0.0247678	Start	32	X													VPK bespreekt informatie met AC	00:00:26														0.0247678
							122	11:42:51	12:31:18	11:44:33	11:44:46	00:01:42	00:00:13	33Start	0.0350877	Start	33	X													Informatie wordt doorgegeven via portofoon	00:00:13														0.0350877
							122	11:42:51	12:31:18	11:45:15	11:45:21	00:02:24	00:00:06	34Start	0.0495356	Start	34	X													Informatie wordt besproken	00:00:06														0.0495356
	response end	00:03:27					122	11:42:51	12:31:18	11:45:27	11:46:18	00:02:36	00:00:51	35Start	0.0536636	Start	35	X													VPK leest nogmaals informatie op het scherm en praat hierover met de AC	00:00:51														0.0536636
	on-scene st.						122	11:42:51	12:31:18	11:50:08	11:50:50	00:07:17	00:00:42	6Situation	0.150327	Situation	6		X												Eerste contact met de patient en eerste medische indruk		00:00:42														0.150327
							122	11:42:51	12:31:18	11:51:10	11:52:08	00:08:19	00:00:58	21Prologue	0.171655	Prologue	21			X											VPK vraagt situatie uit			00:00:58														0.171655
							122	11:42:51	12:31:18	11:52:13	11:52:29	00:09:22	00:00:16	34Presentation	0.193326	Presentation	34				X										vraagt naar de toedracht en verloop				00:00:16														0.193326
							122	11:42:51	12:31:18	11:52:28	11:56:34	00:09:37	00:04:06	35Presentation	0.198486	Presentation	35				X										doet eerste onderzoek				00:04:06														0.198486
							122	11:42:51	12:31:18	11:52:28	11:53:05	00:09:37	00:00:37	36Reasoning	0.198486	Reasoning	36							X							VPK redeneert dat hij niet weet wat er gebeurd is en een volledig lichamelijk onderzoek moet doen en dat patient naar het ziekenhuis moet							00:00:37
							122	11:42:51	12:31:18	11:52:48	11:53:05	00:09:57	00:00:17	6Resolution	0.205366	Resolution	6								X						VPK geeft aan dat het hem het beste lijkt om patient mee te nemen omdat ze de hele nacht op de grond heeft gelegen								00:00:17
							122	11:42:51	12:31:18	11:55:15	11:55:22	00:12:24	00:00:07	53Anamnesis	0.255934	Anamnesis	53					X									VPK vraagt naar medicatie					00:00:07
							122	11:42:51	12:31:18	11:55:37	11:55:43	00:12:46	00:00:06	36Presentation	0.263502	Presentation	36				X										Patient geeft aan weleens gevallen te zijn met een lage RR, VPK geeft aan dat hij nu een goede pols voelt				00:00:06														0.263502
							122	11:42:51	12:31:18	11:55:54	11:55:57	00:13:03	00:00:03	37Reasoning	0.26935	Reasoning	37							X							Verpleegkundige zegt" ''We gaan haar eerst even op de brancard helpen want ze heeft hiet de hele nacht al gelegen							00:00:03
							122	11:42:51	12:31:18	11:56:04	11:56:32	00:13:13	00:00:28	22Prologue	0.27279	Prologue	22			X											VPK bespreekt met de patient hoe zij is gevallen			00:00:28														0.27279
							122	11:42:51	12:31:18	11:56:36	11:56:42	00:13:45	00:00:06	38Reasoning	0.283798	Reasoning	38							X							VPK redeneert, wordt hierbij onderbroken door AC							00:00:06
							122	11:42:51	12:31:18	11:56:44	11:58:14	00:13:53	00:01:30	37Presentation	0.28655	Presentation	37				X										VPK onderzoekt het been en vraagt naar pijn en doet neurologisch onderzoek				00:01:30														0.28655
							122	11:42:51	12:31:18	11:56:59	11:57:08	00:14:08	00:00:09	39Reasoning	0.29171	Reasoning	39							X							VPK redeneert over bovenbeen							00:00:09
							122	11:42:51	12:31:18	11:58:18	11:58:25	00:15:27	00:00:07	13Others	0.318885	Others	13											X			VPK zegt ''Wat we gaan doen, u krijgt een prikje, u krijgt pijnstilling en dan gaan we u op de brancard tillen											00:00:07
							122	11:42:51	12:31:18	11:58:29	11:58:32	00:15:38	00:00:03	42Assessment	0.322669	Assessment	42						X								VPK onderzoekt pupilreactie						00:00:03
							122	11:42:51	12:31:18	11:58:33	11:58:48	00:15:42	00:00:15	40Reasoning	0.324045	Reasoning	40							X							VPK zegt:'' ik denk misschien toch wel wat letsel heup of femur. Ze heeft de hele nacht gelegen, de aanleiding is niet helemaal bekend dus wat mij betreft gaan we haar even wat pijnstilling geven en dan op de brancard helpen.''							00:00:15
							122	11:42:51	12:31:18	11:58:49	11:58:56	00:15:58	00:00:07	23Prologue	0.329549	Prologue	23			X									P		Patient geeft aan hoe zij gevallen is			00:00:07														0.329549
							122	11:42:51	12:31:18	11:58:49	12:00:09	00:15:58	00:01:20	43Assessment	0.329549	Assessment	43						X								VPK plakt ECG plakkers op en doet de bloeddrukband om						00:01:20
							122	11:42:51	12:31:18	12:00:29	12:01:44	00:17:38	00:01:15	16Treatment	0.363949	Treatment	16									X					Waaknaald prikken									00:01:15
							122	11:42:51	12:31:18	12:00:30	12:00:38	00:17:39	00:00:08	38Presentation	0.364293	Presentation	38				X										VPK vraagt waar mevrouw op dit moment de meeste pijn heeft				00:00:08														0.364293
							122	11:42:51	12:31:18	12:00:38	12:00:41	00:17:47	00:00:03	44Assessment	0.367045	Assessment	44						X								VPK ziet op monitor dat mevrouw tachycard is						00:00:03
							122	11:42:51	12:31:18	12:00:40	12:00:50	00:17:49	00:00:10	7Resolution	0.367733	Resolution	7								X						VPK maakt keuzes over behandeling en transfer								00:00:10
							122	11:42:51	12:31:18	12:01:06	12:01:10	00:18:15	00:00:04	41Reasoning	0.376677	Reasoning	41							X							Verpleegkundige zegt: wel wat tachycard ik denk ook wat hypovolemisch							00:00:04
							122	11:42:51	12:31:18	12:01:30	12:01:38	00:18:39	00:00:08	54Anamnesis	0.384933	Anamnesis	54					X									VPK vraagt naar allergie					00:00:08
							122	11:42:51	12:31:18	12:01:47	12:01:51	00:18:56	00:00:04	42Reasoning	0.390781	Reasoning	42							X							VPK zegt: verder goede situatie alleen iets tachycard							00:00:04
							122	11:42:51	12:31:18	12:01:52	12:02:13	00:19:01	00:00:21	17Treatment	0.392501	Treatment	17									X					VPK bespreekt met AC de hoeveelheid pijnmedicatie									00:00:21
							122	11:42:51	12:31:18	12:02:22	12:02:26	00:19:31	00:00:04	55Anamnesis	0.402821	Anamnesis	55					X									VPK vraagt: de duim is ook een beetje dik he?''					00:00:04
							122	11:42:51	12:31:18	12:03:06	12:03:37	00:20:15	00:00:31	56Anamnesis	0.417957	Anamnesis	56					X									VPK vraagt naar hartklachten					00:00:31
							122	11:42:51	12:31:18	12:03:36	12:03:41	00:20:45	00:00:05	43Reasoning	0.428277	Reasoning	43							X							Verpleegkundige zegt: ik kan niet heel goed een bloeddruk meten maar ik voel wel een duidelijke radialis							00:00:05
							122	11:42:51	12:31:18	12:04:20	12:04:28	00:21:29	00:00:08	57Anamnesis	0.443412	Anamnesis	57					X									Misselijkheid wordt besproken					00:00:08
							122	11:42:51	12:31:18	12:04:20	12:06:35	00:21:29	00:02:15	18Treatment	0.443412	Treatment	18									X					Toediening medicatie									00:02:15
							122	11:42:51	12:31:18	12:04:56	12:05:12	00:22:05	00:00:16	58Anamnesis	0.455796	Anamnesis	58					X									Verpleegkundige vraagt aan partner mevrouw of hij het idee heeft dat ze anders doet dan anders					00:00:16
							122	11:42:51	12:31:18	12:08:36	12:08:41	00:25:45	00:00:05	39Presentation	0.531476	Presentation	39				X										VPK zegt: ''het been is wel verkort''				00:00:05														0.531476
							122	11:42:51	12:31:18	12:11:51	12:11:55	00:29:00	00:00:04	59Anamnesis	0.598555	Anamnesis	59					X									VPK vraagt naar huisarts					00:00:04
							122	11:42:51	12:31:18	12:13:36	12:15:26	00:30:45	00:01:50	19Treatment	0.634675	Treatment	19									X					VPK geeft pijnstilling en vocht via het infuus									00:01:50
							122	11:42:51	12:31:18	12:14:03	12:14:18	00:31:12	00:00:15	45Assessment	0.643963	Assessment	45						X								Evaluatie pijnbestrijding						00:00:15
							122	11:42:51	12:31:18	12:15:28	12:16:43	00:32:37	00:01:15	46Assessment	0.673203	Assessment	46						X								VPK sluit patient aan op monitor						00:01:15
							122	11:42:51	12:31:18	12:16:16	12:16:31	00:33:25	00:00:15	40Presentation	0.689714	Presentation	40				X										Situatie wordt uitgevraagd				00:00:15														0.689714
							122	11:42:51	12:31:18	12:16:45	12:16:59	00:33:54	00:00:14	60Anamnesis	0.69969	Anamnesis	60					X							P		AC geeft VPK informatie					00:00:14
	on-scene end		00:33:33				122	11:42:51	12:31:18	12:17:33	12:19:51	00:34:42	00:02:18	7Transfer	0.716202	Transfer	7										X				Overdracht ziekenhuis										00:02:18
	transport st.						122	11:42:51	12:31:18	12:20:00	12:21:20	00:37:09	00:01:20	47Assessment	0.76677	Assessment	47						X							nieuwe vragen, nieuw onderzoek	VPK voelt pols en sluit bloeddrukband opnieuw aan						00:01:20
							122	11:42:51	12:31:18	12:21:39	12:22:13	00:38:48	00:00:34	24Prologue	0.800826	Prologue	24			X											VPK vraagt of mevrouw nog weet of ze naast het bed gevallen is			00:00:34														0.800826
documentatie							122	11:42:51	12:31:18	12:21:47	12:24:36	00:38:56	00:02:49	61Anamnesis	0.803578	Anamnesis	61					X									Verpleeggkundige documenteert in computer algemene gegevens van mevrouw					00:02:49
							122	11:42:51	12:31:18	12:24:18	12:24:23	00:41:27	00:00:05	44Reasoning	0.855521	Reasoning	44							X							Verpleegkundige zegt: ''Nou u krijgt ook een beetje vocht van mij want ik zie wel dat u bloeddruk ook wat laag is							00:00:05
							122	11:42:51	12:31:18	12:25:02	12:25:25	00:42:11	00:00:23	48Assessment	0.870657	Assessment	48						X								VPK vraagt of mevrouw ook pijn aan haar duim heeft						00:00:23
							122	11:42:51	12:31:18	12:25:31	12:25:48	00:42:40	00:00:17	45Reasoning	0.880633	Reasoning	45							X							VPK redeneert over traagheid van mevrouw							00:00:17
							122	11:42:51	12:31:18	12:26:09	12:27:21	00:43:18	00:01:12	25Prologue	0.893705	Prologue	25			X											VPK vraagt of mevrouw de afgelopen dagen ziek was			00:01:12														0.893705
							122	11:42:51	12:31:18	12:27:21	12:28:21	00:44:30	00:01:00	49Assessment	0.918473	Assessment	49						X								Verpleegkundige vraagt of patient nog precies weet toen ze viel en vraagt de situatie verder uit						00:01:00
							122	11:42:51	12:31:18	12:28:52	12:29:10	00:46:01	00:00:18	50Assessment	0.949776	Assessment	50						X								VPK leest ECG af						00:00:18
	transp. End			00:11:27	00:48:27	0:34:16	122	11:42:51	12:31:18	12:30:26	12:31:18	00:47:35	00:00:52	8Transfer	0.982112	Transfer	8										X				VPK maakt alles gereed om uit te stappen										00:00:52
7	response st.						141	14:25:17	15:15:54	14:26:25	14:27:17	00:01:08	00:00:52	36Start	0.0223905	Start	36	X													VPK geeft informatie door via portofoon en leest meldkamerinformatie	00:00:52														0.0223905
191020							141	14:25:17	15:15:54	14:27:11	14:27:26	00:01:54	00:00:15	37Start	0.037537	Start	37	X													VPK pakt handschoenen	00:00:15														0.037537
							141	14:25:17	15:15:54	14:27:22	14:27:30	00:02:05	00:00:08	38Start	0.041159	Start	38	X													Bespreken melding	00:00:08														0.041159
							141	14:25:17	15:15:54	14:28:18	14:28:55	00:03:01	00:00:37	39Start	0.0595983	Start	39	X													Aanvalsplan wordt besproken	00:00:37														0.0595983
							141	14:25:17	15:15:54	14:28:18	14:28:55	00:03:01	00:00:37	40Start	0.0595983	Start	40	X													Benodignde hulpmiddelen/materialen worden bepaald	00:00:37														0.0595983
	response end	00:05:01					141	14:25:17	15:15:54	14:30:08	14:30:18	00:04:51	00:00:10	41Start	0.0958182	Start	41	X													VPK leest informatie scherm	00:00:10														0.0958182
	on-scene st.						141	14:25:17	15:15:54	14:31:54	14:32:47	00:06:37	00:00:53	7Situation	0.130721	Situation	7		X												Eerste contact met de patient en beeld vormen van de situatie		00:00:53														0.130721
							141	14:25:17	15:15:54	14:32:47	14:32:49	00:07:30	00:00:02	41Presentation	0.148173	Presentation	41				X										VPK zegt: ''we gaan even bloeddruk meten''				00:00:02														0.148173
							141	14:25:17	15:15:54	14:32:51	14:33:17	00:07:34	00:00:26	26Prologue	0.14949	Prologue	26			X											Situatie vooraf m.b.t epilepsie wordt uitgevraagd			00:00:26														0.14949
							141	14:25:17	15:15:54	14:33:17	14:33:20	00:08:00	00:00:03	42Presentation	0.158051	Presentation	42				X										VPK zegt: ''stabiele ABCD''				00:00:03														0.158051
							141	14:25:17	15:15:54	14:33:24	14:33:48	00:08:07	00:00:24	27Prologue	0.160356	Prologue	27			X											Situatie vooraf wordt uitgevraagd			00:00:24														0.160356
							141	14:25:17	15:15:54	14:33:48	14:33:58	00:08:31	00:00:10	43Presentation	0.168258	Presentation	43				X										VPK kijkt naar pupilreactie				00:00:10														0.168258
							141	14:25:17	15:15:54	14:33:54	14:33:58	00:08:37	00:00:04	14Others	0.170234	Others	14											X			VPK geeft door via portofoon: ''geen assistentie nodig''											00:00:04
							141	14:25:17	15:15:54	14:34:07	14:34:13	00:08:50	00:00:06	62Anamnesis	0.174514	Anamnesis	62					X									VPK vraagt naar lijst voorgeschiedenis en medicijnen					00:00:06
							141	14:25:17	15:15:54	14:34:18	14:34:59	00:09:01	00:00:41	51Assessment	0.178136	Assessment	51						X								Auscultatie longen door VPK						00:00:41
							141	14:25:17	15:15:54	14:34:59	14:35:01	00:09:42	00:00:02	63Anamnesis	0.191636	Anamnesis	63					X							P		Medewerker vertelt dat patient bekend is met hypertensie					00:00:02
							141	14:25:17	15:15:54	14:35:11	14:35:13	00:09:54	00:00:02	64Anamnesis	0.195588	Anamnesis	64					X							P		Medewerker vertelt over medicatie					00:00:02
							141	14:25:17	15:15:54	14:35:14	14:35:25	00:09:57	00:00:11	65Anamnesis	0.196576	Anamnesis	65					X									Medewerker vertelt over hypertensie, dementie, alzheimer en afasie					00:00:11
							141	14:25:17	15:15:54	14:35:25	14:35:33	00:10:08	00:00:08	46Reasoning	0.200198	Reasoning	46							X							VPK redeneert over CVA							00:00:08
							141	14:25:17	15:15:54	14:35:44	14:36:00	00:10:27	00:00:16	52Assessment	0.206454	Assessment	52						X								VPK onderzoekt het hoofd van mevrouw						00:00:16
							141	14:25:17	15:15:54	14:36:09	14:36:14	00:10:52	00:00:05	66Anamnesis	0.214686	Anamnesis	66					X									Medewerker vertelt over herseninfarct die patient heeft gehad					00:00:05
							141	14:25:17	15:15:54	14:36:22	14:37:00	00:11:05	00:00:38	28Prologue	0.218966	Prologue	28			X											Situatie vooraf aan de val wordt verhelderd door het stellen van vragen			00:00:38														0.218966
							141	14:25:17	15:15:54	14:37:00	14:37:54	00:11:43	00:00:54	67Anamnesis	0.231478	Anamnesis	67					X									VPK vraagt of er normaal gesproken gecommuniceerd kan worden met patient					00:00:54
							141	14:25:17	15:15:54	14:37:08	14:37:53	00:11:51	00:00:45	53Assessment	0.234113	Assessment	53						X								VPK prikt bloedsuiker						00:00:45
							141	14:25:17	15:15:54	14:38:02	14:38:24	00:12:45	00:00:22	47Reasoning	0.251893	Reasoning	47							X							VPK ordent informatie en spreekt uit dat ze patient stabiel vindt							00:00:22
							141	14:25:17	15:15:54	14:38:34	14:38:50	00:13:17	00:00:16	68Anamnesis	0.26243	Anamnesis	68					X									VPK vraagt naar naam en geboortedatum					00:00:16
							141	14:25:17	15:15:54	14:39:04	14:40:21	00:13:47	00:01:17	29Prologue	0.272308	Prologue	29			X											VPK vraagt of er in de ochtend nog bijzonderheden waren			00:01:17														0.272308
							141	14:25:17	15:15:54	14:40:20	14:40:29	00:15:03	00:00:09	15Others	0.297333	Others	15											X			VPK zegt: ''we gaan haar even rechtop helpen''											00:00:09
							141	14:25:17	15:15:54	14:40:20	14:40:43	00:15:03	00:00:23	48Reasoning	0.297333	Reasoning	48							X							VPK denkt hardop over de bevindingen en hoe nu verder							00:00:23
							141	14:25:17	15:15:54	14:41:31	14:41:51	00:16:14	00:00:20	44Presentation	0.320711	Presentation	44				X										VPK vraagt: 'Hoe gaat het? Heeft u ergens pijn?''				00:00:20														0.320711
							141	14:25:17	15:15:54	14:42:59	14:43:02	00:17:42	00:00:03	69Anamnesis	0.349687	Anamnesis	69					X									VPK leest informatie over patient					00:00:03
							141	14:25:17	15:15:54	14:43:11	14:43:38	00:17:54	00:00:27	54Assessment	0.353638	Assessment	54						X								VPK test hoe patient reageert op het zitten in de stoel en vraagt medewerkers of ze iets aanders aan patient zien						00:00:27
							141	14:25:17	15:15:54	14:43:38	14:44:12	00:18:21	00:00:34	55Assessment	0.362529	Assessment	55						X								VPK onderzoekt heup						00:00:34
							141	14:25:17	15:15:54	14:44:13	14:44:26	00:18:56	00:00:13	8Resolution	0.374053	Resolution	8								X						VPK besluit patient mee te nemen naar het ziekenhuis								00:00:13
							141	14:25:17	15:15:54	14:44:36	14:46:44	00:19:19	00:02:08	56Assessment	0.381627	Assessment	56						X								VPK plakt ECG plakkers op en meet bloeddruk						00:02:08
							141	14:25:17	15:15:54	14:44:45	14:45:20	00:19:28	00:00:35	70Anamnesis	0.38459	Anamnesis	70					X									VPK vraagt naar situatie patient en familie					00:00:35
							141	14:25:17	15:15:54	14:45:51	14:45:53	00:20:34	00:00:02	49Reasoning	0.406322	Reasoning	49							X					P		Medewerker zegt: ''deze mevrouw is erg ver in haar dementie''							00:00:02
							141	14:25:17	15:15:54	14:45:54	14:46:02	00:20:37	00:00:08	71Anamnesis	0.40731	Anamnesis	71					X									Niet-reanimeren verklaring wordt doorgenomen					00:00:08
							141	14:25:17	15:15:54	14:46:46	14:46:57	00:21:29	00:00:11	72Anamnesis	0.424432	Anamnesis	72					X									VPK krijgt schriftelijke informatie over niet-reanimeren					00:00:11
							141	14:25:17	15:15:54	14:47:00	14:47:25	00:21:43	00:00:25	30Prologue	0.429042	Prologue	30			X											VPK vraagt of patient de afgelopen dagen ziek is geweest			00:00:25														0.429042
							141	14:25:17	15:15:54	14:47:07	14:47:38	00:21:50	00:00:31	57Assessment	0.431347	Assessment	57						X								VPK meet temperatuur						00:00:31
							141	14:25:17	15:15:54	14:49:09	14:49:42	00:23:52	00:00:33	73Anamnesis	0.471518	Anamnesis	73					X									VPK vraagt of het mompelen van patient normaal voor haar is					00:00:33
							141	14:25:17	15:15:54	14:51:18	14:51:25	00:26:01	00:00:07	74Anamnesis	0.513994	Anamnesis	74					X									VPK vraagt naar pijn					00:00:07
							141	14:25:17	15:15:54	14:51:27	14:51:42	00:26:10	00:00:15	58Assessment	0.516958	Assessment	58						X								VPK voelt aan de wond en onderzoekt deze						00:00:15
							141	14:25:17	15:15:54	14:53:04	14:53:12	00:27:47	00:00:08	75Anamnesis	0.548897	Anamnesis	75					X									VPK leest de medicatielijst					00:00:08
							141	14:25:17	15:15:54	14:53:20	14:56:11	00:28:03	00:02:51	59Assessment	0.554165	Assessment	59						X								VPK plakt ECG plakkers op en onderzoekt buik						00:02:51
							141	14:25:17	15:15:54	14:55:15	14:55:33	00:29:58	00:00:18	50Reasoning	0.592032	Reasoning	50							X							VPK zegt: ''ik verwacht geen neuroletsel''							00:00:18
							141	14:25:17	15:15:54	14:56:11	14:57:50	00:30:54	00:01:39	20Treatment	0.610471	Treatment	20									X					Waaknaald prikken									00:01:39
							141	14:25:17	15:15:54	14:57:38	14:57:47	00:32:21	00:00:09	51Reasoning	0.639118	Reasoning	51							X							VPK zegt: ''een lage saturatie misschien extra zuurstof'							00:00:09
							141	14:25:17	15:15:54	14:58:47	15:00:41	00:33:30	00:01:54	60Assessment	0.661837	Assessment	60						X								VPK plakt ECG plakker opnieuw en onderzoekt verder						00:01:54
							141	14:25:17	15:15:54	15:00:42	15:01:02	00:35:25	00:00:20	52Reasoning	0.699704	Reasoning	52							X							VPK redeneert over opgetrokken benen en buikpijn							00:00:20
							141	14:25:17	15:15:54	15:01:05	15:01:51	00:35:48	00:00:46	61Assessment	0.707277	Assessment	61						X								VPK onderzoekt de benen van patient						00:00:46
							141	14:25:17	15:15:54	15:02:36	15:02:55	00:37:19	00:00:19	53Reasoning	0.737241	Reasoning	53							X							VPK beoordeelt ECG							00:00:19
	on scene end		00:33:24				141	14:25:17	15:15:54	15:03:37	15:03:42	00:38:20	00:00:05	54Reasoning	0.757326	Reasoning	54							X							VPK zegt: ''Saturatie blijft wat wisselend daar moeten we toch even iets aan doen''							00:00:05
	transport st.						141	14:25:17	15:15:54	15:03:41	15:04:21	00:38:24	00:00:40	21Treatment	0.758643	Treatment	21									X				herhaling eerder onderzoek (beloop) nieuw neurologisch onderzoek	VPK dient zuurstof toe									00:00:40
							141	14:25:17	15:15:54	15:04:41	15:06:33	00:39:24	00:01:52	9Transfer	0.7784	Transfer	9										X				Overdracht telefonisch ziekenhuis										00:01:52
documentatie							141	14:25:17	15:15:54	15:07:00	15:08:11	00:41:43	00:01:11	62Assessment	0.824169	Assessment	62						X								VPK test bewustzijn, reactievermogen, kijkt in de mond en meet tensie						00:01:11
							141	14:25:17	15:15:54	15:08:13	15:11:07	00:42:56	00:02:54	63Assessment	0.848205	Assessment	63						X								VPK documenteert gegevens						00:02:54
							141	14:25:17	15:15:54	15:08:44	15:08:58	00:43:27	00:00:14	64Assessment	0.858413	Assessment	64						X								VPK spreekt mevrouw aan om bewustzijn te testen						00:00:14
							141	14:25:17	15:15:54	15:11:08	15:12:04	00:45:51	00:00:56	16Others	0.905828	Others	16											X			VPK zoekt dosering medicatie op											00:00:56
							141	14:25:17	15:15:54	15:13:19	15:13:40	00:48:02	00:00:21	65Assessment	0.948963	Assessment	65						X								VPK meet nogmaals tensie						00:00:21
							141	14:25:17	15:15:54	15:13:44	15:14:10	00:48:27	00:00:26	66Assessment	0.957195	Assessment	66						X								VPK voelt weer aan buik						00:00:26
	transport end			00:12:12	00:50:37	0:36:03	141	14:25:17	15:15:54	15:14:22	15:15:54	00:49:05	00:01:32	10Transfer	0.969707	Transfer	10										X				aankomst ZKH										00:01:32
8	response st.						162	11:11:52	11:59:33	11:12:08	11:12:22	00:00:16	00:00:14	42Start	0.00559245	Start	42	X													VPK leest informatie op het scherm	00:00:14														0.00559245
COMPLEET							162	11:11:52	11:59:33	11:12:48	11:12:57	00:00:56	00:00:09	43Start	0.0195736	Start	43	X													Bekijken nogmaals info op het scherm en bespreken de urgentie van de melding	00:00:09														0.0195736
191020							162	11:11:52	11:59:33	11:14:30	11:14:43	00:02:38	00:00:13	44Start	0.0552254	Start	44	X													Informatie wordt nogmaals doorgenomen	00:00:13														0.0552254
							162	11:11:52	11:59:33	11:15:02	11:15:18	00:03:10	00:00:16	45Start	0.0664103	Start	45	X													VPK geeft informatie door via portofoon	00:00:16														0.0664103
							162	11:11:52	11:59:33	11:16:08	11:17:02	00:04:16	00:00:54	46Start	0.0894792	Start	46	X													Aanvalsplan wordt besproken	00:00:54														0.0894792
							162	11:11:52	11:59:33	11:16:46	11:17:02	00:04:54	00:00:16	47Start	0.102761	Start	47	X													Redeneren over hulpmiddelen	00:00:16														0.102761
							162	11:11:52	11:59:33	11:18:23	11:18:50	00:06:31	00:00:27	48Start	0.136666	Start	48	X													Handschoenen worden gepakt	00:00:27														0.136666
	response end	00:09:37					162	11:11:52	11:59:33	11:21:27	11:21:29	00:09:35	00:00:02	49Start	0.200979	Start	49	X													VPK zegt: ''Ja zullen we doen? We nemen alles maar mee dan kunnen we alles erop zetten ook'	00:00:02														0.200979
	on-scene st.						162	11:11:52	11:59:33	11:22:35	11:23:50	00:10:43	00:01:15	8Situation	0.224747	Situation	8		X												Eerste indruk van de patient en de situatie		00:01:15														0.224747
							162	11:11:52	11:59:33	11:23:51	11:23:58	00:11:59	00:00:07	67Assessment	0.251311	Assessment	67						X								VPK zegt: ''ik voel een goede pols, u ziet minder bleek''						00:00:07
							162	11:11:52	11:59:33	11:23:58	11:24:12	00:12:06	00:00:14	45Presentation	0.253757	Presentation	45				X										VPK vraagt ''Bent u nu nog misselijk?''				00:00:14														0.253757
							162	11:11:52	11:59:33	11:24:14	11:26:54	00:12:22	00:02:40	68Assessment	0.25935	Assessment	68						X								VPK doet lichamelijk onderzoek						00:02:40
							162	11:11:52	11:59:33	11:26:39	11:26:47	00:14:47	00:00:08	46Presentation	0.310031	Presentation	46				X										VPK vraagt hoelang patient is weggeweest				00:00:08														0.310031
							162	11:11:52	11:59:33	11:26:54	11:27:00	00:15:02	00:00:06	76Anamnesis	0.315274	Anamnesis	76					X									VPK vraagt naar medicatie					00:00:06
							162	11:11:52	11:59:33	11:27:00	11:27:17	00:15:08	00:00:17	77Anamnesis	0.317372	Anamnesis	77					X									VPK vraagt naar eerdere hartoperatie					00:00:17
							162	11:11:52	11:59:33	11:27:18	11:28:00	00:15:26	00:00:42	78Anamnesis	0.323663	Anamnesis	78					X									VPK vraagt naar bloedverdunners					00:00:42
							162	11:11:52	11:59:33	11:27:51	11:28:00	00:15:59	00:00:09	55Reasoning	0.335197	Reasoning	55							X							VPK zegt: ''Dan ga ik ervanuit dat u ….. Gebruikt''							00:00:09
							162	11:11:52	11:59:33	11:28:02	11:28:14	00:16:10	00:00:12	79Anamnesis	0.339042	Anamnesis	79					X									VPK vraagt naar aandoeningen en voorgeschiedenis					00:00:12
							162	11:11:52	11:59:33	11:28:14	11:28:54	00:16:22	00:00:40	31Prologue	0.343237	Prologue	31			X											VPK vraagt wat patient deed voordat het gebeurde			00:00:40														0.343237
							162	11:11:52	11:59:33	11:28:54	11:29:01	00:17:02	00:00:07	47Presentation	0.357218	Presentation	47				X										VPK vraagt of meneer nu nog ergens pijn heeft				00:00:07														0.357218
							162	11:11:52	11:59:33	11:29:03	11:30:07	00:17:11	00:01:04	69Assessment	0.360364	Assessment	69						X								VPK voelt aan buik en in de lies						00:01:04
							162	11:11:52	11:59:33	11:30:09	11:30:15	00:18:17	00:00:06	56Reasoning	0.383432	Reasoning	56							X							VPK zegt: ''hartfilmpje ziet er verder normaal uit, keurig zelfs.''							00:00:06
							162	11:11:52	11:59:33	11:30:18	11:30:38	00:18:26	00:00:20	32Prologue	0.386578	Prologue	32			X											VPK vraagt hoe patient zich voelde vooraf aan het onwel worden			00:00:20														0.386578
							162	11:11:52	11:59:33	11:30:53	11:31:57	00:19:01	00:01:04	70Assessment	0.398812	Assessment	70						X								VPK kijkt naar de pupilreactie						00:01:04
							162	11:11:52	11:59:33	11:31:51	11:32:05	00:19:59	00:00:14	33Prologue	0.419084	Prologue	33			X											VPK vraagt naar ontbijt			00:00:14														0.419084
							162	11:11:52	11:59:33	11:32:08	11:32:29	00:20:16	00:00:21	71Assessment	0.425026	Assessment	71						X								Bloeddruk meten						00:00:21
							162	11:11:52	11:59:33	11:32:23	11:32:26	00:20:31	00:00:03	57Reasoning	0.430269	Reasoning	57							X							VPK beoordeelt controles							00:00:03
							162	11:11:52	11:59:33	11:32:36	11:32:43	00:20:44	00:00:07	58Reasoning	0.434813	Reasoning	58							X							VPK redeneert over wat patient mogelijk mankeert							00:00:07
							162	11:11:52	11:59:33	11:32:43	11:33:01	00:20:51	00:00:18	34Prologue	0.43726	Prologue	34			X											VPK vraagt wat patient gegeten heeft voor ontbijt			00:00:18														0.43726
							162	11:11:52	11:59:33	11:33:05	11:33:17	00:21:13	00:00:12	72Assessment	0.444949	Assessment	72						X								VPK zegt: ''kunt u even in mijn handen knijpen?''						00:00:12
							162	11:11:52	11:59:33	11:34:08	11:34:14	00:22:16	00:00:06	73Assessment	0.46697	Assessment	73						X								VPK meet tensie						00:00:06
							162	11:11:52	11:59:33	11:34:33	11:34:44	00:22:41	00:00:11	80Anamnesis	0.475708	Anamnesis	80					X									VPK vraagt naar de lengte van patient					00:00:11
							162	11:11:52	11:59:33	11:35:21	11:35:24	00:23:29	00:00:03	74Assessment	0.492485	Assessment	74						X								Bloeddruk wordt geïnterpreteerd en VPK wil hem nogmaals aan de andere kant meten						00:00:03
							162	11:11:52	11:59:33	11:35:23	11:35:48	00:23:31	00:00:25	75Assessment	0.493184	Assessment	75						X								VPK meet bloeddruk nogmaals om andere arm						00:00:25
							162	11:11:52	11:59:33	11:37:00	11:37:03	00:25:08	00:00:03	81Anamnesis	0.527088	Anamnesis	81					X									VPK vraagt: ''u voelt zich weer een beter mens?''					00:00:03
							162	11:11:52	11:59:33	11:37:09	11:37:30	00:25:17	00:00:21	76Assessment	0.530234	Assessment	76						X								FAST-test						00:00:21
							162	11:11:52	11:59:33	11:37:31	11:37:48	00:25:39	00:00:17	82Anamnesis	0.537924	Anamnesis	82					X									VPK vraagt of patient diuretica gebruikt					00:00:17
							162	11:11:52	11:59:33	11:38:02	11:38:14	00:26:10	00:00:12	83Anamnesis	0.548759	Anamnesis	83					X									VPK vraagt of meneer zelfstandig woont					00:00:12
							162	11:11:52	11:59:33	11:38:30	11:38:45	00:26:38	00:00:15	59Reasoning	0.558546	Reasoning	59							X							VPK vraagt of het een idee is dat dochter patient komt ophalen (besluit, zorgvraag teruggegven)							00:00:15
							162	11:11:52	11:59:33	11:38:49	11:39:51	00:26:57	00:01:02	60Reasoning	0.565187	Reasoning	60							X							VPK geeft aan dat meneer even niet moet rijden, ze ordent informatie en geeft advies op basis hiervan							00:01:02
							162	11:11:52	11:59:33	11:40:20	11:40:57	00:28:28	00:00:37	17Others	0.596994	Others	17											X			VPK licht familie in											00:00:37
							162	11:11:52	11:59:33	11:40:56	11:42:18	00:29:04	00:01:22	84Anamnesis	0.609577	Anamnesis	84					X							P		Familie vertelt over hartklachten in het verleden					00:01:22
							162	11:11:52	11:59:33	11:41:38	11:41:45	00:29:46	00:00:07	61Reasoning	0.624257	Reasoning	61							X							VPK wilop basis van verhaal familie nog een tropo doen							00:00:07
							162	11:11:52	11:59:33	11:41:57	11:42:04	00:30:05	00:00:07	18Others	0.630898	Others	18											X			VPK vraagt aan familie of het hen meer gerust stelt wanneer ze patient meenemen (SDM)											00:00:07
							162	11:11:52	11:59:33	11:42:19	11:43:18	00:30:27	00:00:59	9Resolution	0.638588	Resolution	9								X						Definitieve besluit om naar het ziekenhuis te gaan								00:00:59
							162	11:11:52	11:59:33	11:42:48	11:43:19	00:30:56	00:00:31	62Reasoning	0.648724	Reasoning	62							X							VPK onderbouwt de keuze om naar het ziekenhuis te gaan							00:00:31
							162	11:11:52	11:59:33	11:45:33	11:48:05	00:33:41	00:02:32	11Transfer	0.706396	Transfer	11										X				Telefonische overdracht ziekenhuis										00:02:32
	on-scene end		00:31:35				162	11:11:52	11:59:33	11:49:03	11:53:04	00:37:11	00:04:01	22Treatment	0.779797	Treatment	22									X					Waaknaald prikken									00:04:01
	transport st.						162	11:11:52	11:59:33	11:52:34	11:52:38	00:40:42	00:00:04	19Others	0.853548	Others	19											X		vergeten vragen (allergie) beloop metingen	VPK geeft aan dat de waaknaald nu niet noodzakelijk is omdat ze geen grote verdenking heeft											00:00:04
							162	11:11:52	11:59:33	11:53:35	11:53:38	00:41:43	00:00:03	63Reasoning	0.874869	Reasoning	63							X							VPK zegt: ''meneer gebruikt wel bloedverdunners, dat is wel duidelijk nu''							00:00:03
documentatie							162	11:11:52	11:59:33	11:53:38	11:56:36	00:41:46	00:02:58	85Anamnesis	0.875918	Anamnesis	85					X									VPK documenteert					00:02:58
							162	11:11:52	11:59:33	11:54:30	11:54:45	00:42:38	00:00:15	20Others	0.894093	Others	20											X			VPK zegt: ''ik denk dat het meevalt meneer''											00:00:15
							162	11:11:52	11:59:33	11:54:47	11:55:12	00:42:55	00:00:25	86Anamnesis	0.900035	Anamnesis	86					X							P		Patient begint te vertellen over zijn hartinfarct					00:00:25
							162	11:11:52	11:59:33	11:55:42	11:55:49	00:43:50	00:00:07	87Anamnesis	0.919259	Anamnesis	87					X									VPK vraagt naar allergie					00:00:07
							162	11:11:52	11:59:33	11:55:54	11:56:00	00:44:02	00:00:06	88Anamnesis	0.923453	Anamnesis	88					X									VPK vraagt of meneer nog in het buitenland is geweest of is opgenomen in het ziekenhuis					00:00:06
							162	11:11:52	11:59:33	11:56:37	11:56:51	00:44:45	00:00:14	77Assessment	0.938483	Assessment	77						X								VPK meet saturatie						00:00:14
documentatie							162	11:11:52	11:59:33	11:56:55	11:57:40	00:45:03	00:00:45	89Anamnesis	0.944775	Anamnesis	89					X									Documenteren					00:00:45
							162	11:11:52	11:59:33	11:57:30	11:58:45	00:45:38	00:01:15	90Anamnesis	0.957008	Anamnesis	90					X									VPK vraagt naar medisch verleden met betrekking tot het hart					00:01:15
							162	11:11:52	11:59:33	11:58:48	11:58:53	00:46:56	00:00:05	78Assessment	0.984271	Assessment	78						X								VPK vraagt of meneer een keer diep kan zuchten						00:00:05
	transport end			00:06:29	00:47:41	0:32:55	162	11:11:52	11:59:33	11:59:00	11:59:30	00:47:08	00:00:30	12Transfer	0.988466	Transfer	12										X				aankomst zkh										00:00:30
9	response st.						211	11:07:54	11:31:00	11:09:40	11:10:03	00:01:46	00:00:23	50Start	0.0764791	Start	50	X													Meldkamerinformatie wordt gelezen vanaf het scherm	00:00:23														0.0764791
COMPLEET							211	11:07:54	11:31:00	11:10:15	11:10:26	00:02:21	00:00:11	51Start	0.101732	Start	51	X													Bespreekt casus	00:00:11														0.101732
201020							211	11:07:54	11:31:00	11:10:25	11:10:47	00:02:31	00:00:22	52Start	0.108947	Start	52	X													Verpleegkundige pakt handschoenen	00:00:22														0.108947
							211	11:07:54	11:31:00	11:10:59	11:11:28	00:03:05	00:00:29	53Start	0.133478	Start	53	X													Chauffeur vraagt: ''Is ze thuis gevallen?'' Verpleegkundige antwoord: 'In een zorgcentrum'. 'Alles maar mee'. (voorbereiding, aanvalsplan)	00:00:29														0.133478
							211	11:07:54	11:31:00	11:11:04	11:11:28	00:03:10	00:00:24	54Start	0.137085	Start	54	x													Er wordt geredeneerd over de hulpmiddelen die nodig zijn	00:00:24														0.137085
	response end	00:04:20					211	11:07:54	11:31:00	11:12:02	11:12:14	00:04:08	00:00:12	55Start	0.178932	Start	55	X													VPK geeft informatie door via portofoon	00:00:12														0.178932
	on-scene st.						211	11:07:54	11:31:00	11:14:53	11:15:02	00:06:59	00:00:09	9Situation	0.302309	Situation	9		X												eerste overzicht situatie		00:00:09														0.302309
							211	11:07:54	11:31:00	11:15:02	11:15:43	00:07:08	00:00:41	35Prologue	0.308802	Prologue	35			X											VPK vraagt: ''Vertel eens, wat is er gebeurd?'. Pat legt uit wat er gebeurd is. VPK vraagt hierop door.			00:00:41														0.308802
							211	11:07:54	11:31:00	11:15:42	11:16:00	00:07:48	00:00:18	48Presentation	0.337662	Presentation	48				X										VPK vraagt: ''Waar heeft u op dit moment de meeste pijn?'' Patiënt geeft aan. VPK doet gericht onderzoek. VPK vraagt naar een pijnscore.				00:00:18														0.337662
							211	11:07:54	11:31:00	11:16:01	11:17:00	00:08:07	00:00:59	49Presentation	0.351371	Presentation	49				X										VPK voert lichamelijk onderzoek uit				00:00:59														0.351371
							211	11:07:54	11:31:00	11:16:28	11:16:37	00:08:34	00:00:09	50Presentation	0.370851	Presentation	50				X										VPK vraagt: ''Bent u op uw hoofd gevallen?''				00:00:09														0.370851
							211	11:07:54	11:31:00	11:16:37	11:16:45	00:08:43	00:00:08	91Anamnesis	0.377345	Anamnesis	91					X									VPK vraagt naar medicatlelijst					00:00:08
							211	11:07:54	11:31:00	11:17:01	11:17:17	00:09:07	00:00:16	10Resolution	0.394661	Resolution	10								X						VPK concludeert dat pat mee gaat naar het ziekenhuis, want het been is naar buiten gedraaid en het lijkt er op dat de heup kapot is.								00:00:16
							211	11:07:54	11:31:00	11:17:01	11:17:16	00:09:07	00:00:15	21Others	0.394661	Others	21											X			VPK spreekt redenatie uit waaruit kapotte heup blijkt.											00:00:15
							211	11:07:54	11:31:00	11:17:19	11:17:36	00:09:25	00:00:17	22Others	0.407648	Others	22											X			VPK vraagt of mevrouw pijnstilling wil											00:00:17
							211	11:07:54	11:31:00	11:18:07	11:19:02	00:10:13	00:00:55	92Anamnesis	0.44228	Anamnesis	92					X							P		VPK ontvangt overdracht van professional werkzaam in het zorgcentrum waar pat woont.					00:00:55
							211	11:07:54	11:31:00	11:18:51	11:18:53	00:10:57	00:00:02	93Anamnesis	0.474026	Anamnesis	93					X							P		Medewerker uit zorgcentrum geeft aan dat pat een niet-reanimeren beleid heeft					00:00:02
							211	11:07:54	11:31:00	11:19:16	11:19:18	00:11:22	00:00:02	64Reasoning	0.492063	Reasoning	64							X							VPK zegt ''Even kijken of het wil, en als het echt niet wil kunnen we alsnog wel fentanyl geven.''							00:00:02
							211	11:07:54	11:31:00	11:24:30	11:26:13	00:16:36	00:01:43	79Assessment	0.718615	Assessment	79						X								VPK meet bloeddruk en maakt een ECG						00:01:43
							211	11:07:54	11:31:00	11:24:42	11:24:45	00:16:48	00:00:03	65Reasoning	0.727273	Reasoning	65							X							Er wordt uitgesproken door de VPK dat er een hoge bloeddruk verwacht wordt							00:00:03
	on scene end		00:13:45				211	11:07:54	11:31:00	11:25:22	11:25:59	00:17:28	00:00:37	80Assessment	0.756133	Assessment	80						X								Verpleegkundige vraagt naar de pijn op dit moment en het gevoel ik de benen.						00:00:37
documentatie	transport st.						211	11:07:54	11:31:00	11:26:20	11:29:44	00:18:26	00:03:24	94Anamnesis	0.79798	Anamnesis	94					X									VPK documenteert					00:03:24
	transport end			00:05:01	00:23:06	0:13:03	211	11:07:54	11:31:00	11:29:56	11:31:00	00:22:02	00:01:04	13Transfer	0.953824	Transfer	13										X				aankomst zkh										00:01:04
10	response st.						132	20:45:39	21:06:31	20:46:20	20:47:05	00:00:41	00:00:45	56Start	0.0327476	Start	56	X											A		Meldkamerinformatie wordt doorgenomen	00:00:45														0.0327476
COMPLEET							132	20:45:39	21:06:31	20:47:47	20:47:56	00:02:08	00:00:09	57Start	0.102236	Start	57	X											A		Geeft informatie door via portofoon	00:00:09														0.102236
102010							132	20:45:39	21:06:31	20:48:01	20:48:07	00:02:22	00:00:06	58Start	0.113419	Start	58	X											A		Bespreekt informatie met de chauffeur	00:00:06														0.113419
							132	20:45:39	21:06:31	20:48:15	20:48:18	00:02:36	00:00:03	59Start	0.124601	Start	59	X											P		Chauffeur vraagt: 'In een restaurant?' Verpleegkundige antwoordt	00:00:03														0.124601
							132	20:45:39	21:06:31	20:48:53	20:49:05	00:03:14	00:00:12	60Start	0.154952	Start	60	X											A		Verpleegkundige pakt handschoenen	00:00:12														0.154952
							132	20:45:39	21:06:31	20:49:26	20:50:08	00:03:47	00:00:42	61Start	0.18131	Start	61	X											P		Ambulancechauffeur vraagt: het bleef een A2 he? Verpleegkundige zegt ja. Plan van aanpak wordt gemaakt.	00:00:42														0.18131
	response end	00:08:16					132	20:45:39	21:06:31	20:53:44	20:53:55	00:08:05	00:00:11	62Start	0.38738	Start	62	X											A		Verpleegkundige zegt: ''Als het daar hartstikke druk is nemen we haar even mee naar de auto''	00:00:11														0.38738
	on-scene st.						132	20:45:39	21:06:31	20:55:47	20:56:24	00:10:08	00:00:37	10Situation	0.485623	Situation	10		X												eerste binnenkomst		00:00:37														0.485623
							132	20:45:39	21:06:31	20:56:14	20:56:30	00:10:35	00:00:16	51Presentation	0.507188	Presentation	51				X								A		Eerste contact met de patiënt wat een eerste indruk vormt voor de verpleegkundige				00:00:16														0.507188
							132	20:45:39	21:06:31	20:56:31	20:57:28	00:10:52	00:00:57	36Prologue	0.520767	Prologue	36			X									A		Doorvragen bij patient. Patient zegt, ik ben alweer bij maar ging even neer. Verpleegkundige zegt: oke, zomaar? Situatie wordt verder uitgevraagd.			00:00:57														0.520767
							132	20:45:39	21:06:31	20:57:33	20:57:37	00:11:54	00:00:04	52Presentation	0.570288	Presentation	52				X								A		Patient gaat staan. Verpleegkundige vraagt, gaat dat goed, niet duizelig?'				00:00:04														0.570288
							132	20:45:39	21:06:31	20:57:51	20:57:56	00:12:12	00:00:05	53Presentation	0.584665	Presentation	53				X								A		Verpleegkundige vraagt aan chauffeur om de bloeddruk te meten en de bloedsuiker te prikken				00:00:05														0.584665
							132	20:45:39	21:06:31	20:57:56	20:58:04	00:12:17	00:00:08	95Anamnesis	0.588658	Anamnesis	95					X							A		Verpleegkundige vraagt patiënt of ze verder helemaal gezond is.					00:00:08
							132	20:45:39	21:06:31	20:58:36	20:59:11	00:12:57	00:00:35	54Presentation	0.620607	Presentation	54				X								A		Verpleegkundige vraagt naar benauwdheid en vraagt de situatie verder uit.				00:00:35														0.620607
							132	20:45:39	21:06:31	20:59:11	21:02:04	00:13:32	00:02:53	55Presentation	0.648562	Presentation	55				X								A		Verpleegkundige voert lichamelijk onderzoek uit				00:02:53														0.648562
							132	20:45:39	21:06:31	21:00:44	21:01:00	00:15:05	00:00:16	81Assessment	0.722843	Assessment	81						X						A		Verpleegkundige constateert dat de bovendruk een beetje aan de krappe kant is. Verpleegkundige vraagt op basis hiervan of patient bloeddruk vaker heeft gemeten en wat deze waarde is.						00:00:16
							132	20:45:39	21:06:31	21:01:17	21:01:22	00:15:38	00:00:05	82Assessment	0.749201	Assessment	82						X						A		Verpleegkundige zegt dat hij nog even een temperatuur gaat doen maar verwacht niet dat er iets uitkomt.						00:00:05
							132	20:45:39	21:06:31	21:01:28	21:01:38	00:15:49	00:00:10	23Others	0.757987	Others	23											X	A		Patient vraagt of het iets in haar hoofd kan zijn. Verpleegkundige antwoordt dat dit het niet kan zijn want dat is het niet in een keer weer over											00:00:10
							132	20:45:39	21:06:31	21:02:06	21:02:10	00:16:27	00:00:04	11Resolution	0.788339	Resolution	11								X				A		Verpleegkundige verklaart patient gezond								00:00:04
							132	20:45:39	21:06:31	21:02:12	21:02:22	00:16:33	00:00:10	96Anamnesis	0.793131	Anamnesis	96					X							A		Verpleegkundige vraagt: ''Maar je voelt je nu echt goed?''					00:00:10
							132	20:45:39	21:06:31	21:02:23	21:02:29	00:16:44	00:00:06	37Prologue	0.801917	Prologue	37			X									A		Verpleegkundige vraagt of patient alcohol heeft gedronken			00:00:06														0.801917
							132	20:45:39	21:06:31	21:02:47	21:02:57	00:17:08	00:00:10	97Anamnesis	0.821086	Anamnesis	97					X							P		Patient vertelt over eerdere ervaringen met flauwvallen van 15 jaar geleden					00:00:10
							132	20:45:39	21:06:31	21:03:00	21:03:04	00:17:21	00:00:04	98Anamnesis	0.83147	Anamnesis	98					X							A		Verpleegkundige vraagt of patient in menstruale periode zit					00:00:04
							132	20:45:39	21:06:31	21:03:06	21:03:39	00:17:27	00:00:33	66Reasoning	0.836262	Reasoning	66							X					A/P		Verpleegkundige redeneert over menstruele klachten en controles t.a.v. situatie							00:00:33
geen vervoer	on scene end		00:12:36		00:20:52	0:11:45	132	20:45:39	21:06:31	21:03:46	21:06:10	00:18:07	00:02:24	14Transfer	0.868211	Transfer	14										X		A		Afsluiting consult. Patient gaat niet mee. Laatste gegevens in het dossier worden gedocumenteerd.										00:02:24
11	response st.						43	14:27:25	15:28:00	14:28:03	14:29:16	00:00:38	00:01:13	63Start	0.0104539	Start	63	X													MDT gelezen contact MKA	00:01:13														0.0104539
201020	respons end	00:07:34					43	14:27:25	15:28:00	14:34:25	14:34:59	00:07:00	00:00:34	99Anamnesis	0.115543	Anamnesis	99					X									eerste info omstander					00:00:34
	on-scene st.						43	14:27:25	15:28:00	14:35:00	14:35:58	00:07:35	00:00:58	11Situation	0.125172	Situation	11		X												Eerste indruk van patient.		00:00:58														0.125172
							43	14:27:25	15:28:00	14:35:45	14:36:39	00:08:20	00:00:54	56Presentation	0.137552	Presentation	56				X										Plakt ECG plakkers.				00:00:54														0.137552
							43	14:27:25	15:28:00	14:36:00	14:36:09	00:08:35	00:00:09	38Prologue	0.141678	Prologue	38			X											Bent u bekend met hart problemen?			00:00:09														0.141678
							43	14:27:25	15:28:00	14:36:17	14:36:28	00:08:52	00:00:11	67Reasoning	0.146355	Reasoning	67							X							Ordent hardop informatie.							00:00:11
							43	14:27:25	15:28:00	14:36:31	14:36:35	00:09:06	00:00:04	57Presentation	0.150206	Presentation	57				X										Vraagt naar pijn op de borst				00:00:04														0.150206
							43	14:27:25	15:28:00	14:36:49	14:36:56	00:09:24	00:00:07	58Presentation	0.155158	Presentation	58				X										Vraagt of mw. moest poepen en hard moest persen op het toilet.				00:00:07														0.155158
							43	14:27:25	15:28:00	14:36:57	14:37:16	00:09:32	00:00:19	83Assessment	0.157359	Assessment	83						X								Naar de longen luisteren						00:00:19
							43	14:27:25	15:28:00	14:37:30	14:37:33	00:10:05	00:00:03	100Anamnesis	0.166437	Anamnesis	100					X									Bent u bekend met suikerziekte?					00:00:03
							43	14:27:25	15:28:00	14:37:38	14:37:40	00:10:13	00:00:02	84Assessment	0.168638	Assessment	84						X								Kijkt bij mw. onder de ogen						00:00:02
							43	14:27:25	15:28:00	14:37:47	14:38:20	00:10:22	00:00:33	85Assessment	0.171114	Assessment	85						X								Ordent hardop informatie. Denk dat ze even vagaal is geweest						00:00:33
							43	14:27:25	15:28:00	14:37:49	14:37:55	00:10:24	00:00:06	86Assessment	0.171664	Assessment	86						X								Bekijkt en benoemd vitale waarden						00:00:06
							43	14:27:25	15:28:00	14:38:34	14:38:38	00:11:09	00:00:04	59Presentation	0.184044	Presentation	59				X										Vraagt naar pijn op de borst				00:00:04														0.184044
							43	14:27:25	15:28:00	14:38:44	14:38:55	00:11:19	00:00:11	12Resolution	0.186795	Resolution	12								X						Spreekt plan van aanpak hardop uit en zet transfer naar ziekenhuis in								00:00:11
							43	14:27:25	15:28:00	14:38:55	14:39:01	00:11:30	00:00:06	68Reasoning	0.189821	Reasoning	68							X							Ordent informatie hardop							00:00:06
							43	14:27:25	15:28:00	14:39:45	14:40:56	00:12:20	00:01:11	24Others	0.203576	Others	24											X			Geeft informatie door via portofoon aan meldkamer											00:01:11
							43	14:27:25	15:28:00	14:41:00	14:41:20	00:13:35	00:00:20	87Assessment	0.224209	Assessment	87						X								Noteren vitale gegevens (bloedsuiker, temp).						00:00:20
							43	14:27:25	15:28:00	14:41:21	14:42:22	00:13:56	00:01:01	101Anamnesis	0.229986	Anamnesis	101					X									Vraagt naar hb en eerder bezoek aan de arts. Stelt vragen over bloedarmoede.					00:01:01
							43	14:27:25	15:28:00	14:42:24	14:42:49	00:14:59	00:00:25	25Others	0.247318	Others	25											X			Praat met mw. over wat er gebeurd is.											00:00:25
							43	14:27:25	15:28:00	14:42:50	14:42:58	00:15:25	00:00:08	39Prologue	0.25447	Prologue	39			X											Vraagt naar hoe mw. zich voelde vooraf aan het buiten bewustzijn raken			00:00:08														0.25447
							43	14:27:25	15:28:00	14:42:59	14:43:07	00:15:34	00:00:08	26Others	0.256946	Others	26											X			Verteld patient wat het plan van aanpak is											00:00:08
							43	14:27:25	15:28:00	14:43:08	14:43:32	00:15:43	00:00:24	102Anamnesis	0.259422	Anamnesis	102					X									Vraagt naar medicatie					00:00:24
							43	14:27:25	15:28:00	14:43:35	14:43:50	00:16:10	00:00:15	103Anamnesis	0.26685	Anamnesis	103					X									Vraagt persoonsgegevens uit					00:00:15
							43	14:27:25	15:28:00	14:44:16	14:44:34	00:16:51	00:00:18	88Assessment	0.278129	Assessment	88						X								Gaat bloeddruk meten aan de andere arm						00:00:18
							43	14:27:25	15:28:00	14:44:39	14:44:48	00:17:14	00:00:09	69Reasoning	0.284457	Reasoning	69							X							Redeneert over wat er aan de hand is, ordent informatie.							00:00:09
							43	14:27:25	15:28:00	14:44:49	14:44:52	00:17:24	00:00:03	60Presentation	0.287208	Presentation	60				X										Vraagt naar misselijkheid				00:00:03														0.287208
							43	14:27:25	15:28:00	14:44:53	14:45:11	00:17:28	00:00:18	27Others	0.288308	Others	27											X			Partner van patient uit zorgen, Vpk reageert hierop											00:00:18
							43	14:27:25	15:28:00	14:45:57	14:46:09	00:18:32	00:00:12	89Assessment	0.305915	Assessment	89						X								Luisteren met stethosscoop						00:00:12
							43	14:27:25	15:28:00	14:46:35	14:46:50	00:19:10	00:00:15	90Assessment	0.316369	Assessment	90						X								Tensie aflezen en ECG draaien						00:00:15
							43	14:27:25	15:28:00	14:46:58	14:47:22	00:19:33	00:00:24	104Anamnesis	0.322696	Anamnesis	104					X									Bespreekt reanimatiebeleid					00:00:24
							43	14:27:25	15:28:00	14:47:23	14:48:00	00:19:58	00:00:37	28Others	0.329574	Others	28											X			Geeft uitleg aan familie over het plan van aanpak. Familie uit ongerustheid bij vpk.											00:00:37
							43	14:27:25	15:28:00	14:48:44	14:49:02	00:21:19	00:00:18	91Assessment	0.351857	Assessment	91						X								Draait ecg uit en leest af						00:00:18
							43	14:27:25	15:28:00	14:49:07	14:51:08	00:21:42	00:02:01	15Transfer	0.358184	Transfer	15										X				Belt met het ziekenhuis (nij smellinghe)										00:02:01
							43	14:27:25	15:28:00	14:50:57	14:51:02	00:23:32	00:00:05	29Others	0.388446	Others	29											X			Geeft aan haar naar het ziekenhuis te willen brengen											00:00:05
							43	14:27:25	15:28:00	14:51:25	14:59:00	00:24:00	00:07:35	23Treatment	0.396149	Treatment	23									X					Prikken van waakinfuus, meerdere pogingen									00:07:35
							43	14:27:25	15:28:00	14:52:27	14:52:35	00:25:02	00:00:08	105Anamnesis	0.413205	Anamnesis	105					X									Vraagt naar allergien					00:00:08
							43	14:27:25	15:28:00	14:55:46	14:55:53	00:28:21	00:00:07	40Prologue	0.46795	Prologue	40			X											Vraagt naar wat er vooraf ging			00:00:07														0.46795
							43	14:27:25	15:28:00	14:59:35	14:59:59	00:32:10	00:00:24	70Reasoning	0.530949	Reasoning	70							X							Redeneert over wat er gebeurt is, ordent informatie.							00:00:24
							43	14:27:25	15:28:00	15:00:44	15:00:53	00:33:19	00:00:09	92Assessment	0.549931	Assessment	92						X								U weet ook wat voor dag het is?						00:00:09
	on-scene end		00:29:21				43	14:27:25	15:28:00	15:04:10	15:04:20	00:36:45	00:00:10	106Anamnesis	0.606602	Anamnesis	106					X									Vraagt mw. of ze zich beter voelt dan zonet					00:00:10
documentatie	transport st.						43	14:27:25	15:28:00	15:04:36	15:25:19	00:37:11	00:20:43	107Anamnesis	0.613755	Anamnesis	107					X								continueert anamnese (MED. VG) beloopmeting bloeddruk, pols	Documentatie in computer (edaz) tijdens rit					00:20:43
							43	14:27:25	15:28:00	15:07:12	15:07:20	00:39:47	00:00:08	93Assessment	0.656671	Assessment	93						X								Drukt bloeddruk meter nogmaals aan						00:00:08
							43	14:27:25	15:28:00	15:08:45	15:08:51	00:41:20	00:00:06	108Anamnesis	0.682256	Anamnesis	108					X									Vraagt naar medicatie					00:00:06
							43	14:27:25	15:28:00	15:09:08	15:09:18	00:41:43	00:00:10	109Anamnesis	0.688583	Anamnesis	109					X									Vraagt naar medische voorgeschiedenis					00:00:10
							43	14:27:25	15:28:00	15:09:52	15:09:58	00:42:27	00:00:06	41Prologue	0.700688	Prologue	41			X											Vraagt naar wat er precies thuis gebeurde en wat er voorafging			00:00:06														0.700688
							43	14:27:25	15:28:00	15:11:24	15:11:30	00:43:59	00:00:06	61Presentation	0.725997	Presentation	61				X										Vraagt naar pijn.				00:00:06														0.725997
							43	14:27:25	15:28:00	15:11:31	15:11:42	00:44:06	00:00:11	94Assessment	0.727923	Assessment	94						X								Meet nogmaals de bloeddruk						00:00:11
							43	14:27:25	15:28:00	15:16:16	15:16:26	00:48:51	00:00:10	95Assessment	0.806327	Assessment	95						X								Voelt aan de pols						00:00:10
							43	14:27:25	15:28:00	15:16:32	15:16:36	00:49:07	00:00:04	110Anamnesis	0.810729	Anamnesis	110					X									Vraagt of mw. in het buitenland is geweest. Of in andere ziekenhuizen.					00:00:04
							43	14:27:25	15:28:00	15:21:59	15:22:09	00:54:34	00:00:10	62Presentation	0.900688	Presentation	62				X										Vraagt mw. hoe het met haar gaat op dit moment?				00:00:10														0.900688
							43	14:27:25	15:28:00	15:22:09	15:22:23	00:54:44	00:00:14	96Assessment	0.903439	Assessment	96						X								Meet nogmaals de bloeddruk						00:00:14
							43	14:27:25	15:28:00	15:22:27	15:22:31	00:55:02	00:00:04	111Anamnesis	0.908391	Anamnesis	111					X									Vraagt naar darmonderzoek					00:00:04
							43	14:27:25	15:28:00	15:24:43	15:24:50	00:57:18	00:00:07	71Reasoning	0.945805	Reasoning	71							X							Redeneert hardop							00:00:07
	transport end			00:23:40	01:00:35	0:45:41	43	14:27:25	15:28:00	15:27:17	15:28:00	00:59:52	00:00:43	16Transfer	0.988171	Transfer	16										X				aankomst zkh										00:00:43
12	response st.						91	10:02:37	10:38:57	10:02:37	10:03:00	00:00:00	00:00:23	64Start	0	Start	64	X											A		Kijkt op het scherm voor informatie	00:00:23														0
COMPLEET							91	10:02:37	10:38:57	10:03:05	10:03:30	00:00:28	00:00:25	65Start	0.012844	Start	65	X											A		Benoemd kort informatie die op scherm beschreven staat	00:00:25														0.012844
201020							91	10:02:37	10:38:57	10:03:45	10:04:03	00:01:08	00:00:18	66Start	0.0311927	Start	66	X											A		Opnieuw lezen van informatie van de patiënt	00:00:18														0.0311927
							91	10:02:37	10:38:57	10:04:05	10:04:07	00:01:28	00:00:02	67Start	0.040367	Start	67	X											A		Vpk benoemd dat hij niet snapt waarom het een A1 rit is, na het lezen van alle informatie	00:00:02														0.040367
							91	10:02:37	10:38:57	10:04:07	10:04:14	00:01:30	00:00:07	68Start	0.0412844	Start	68	X											A		Leest opnieuw informatie over de patiënt	00:00:07														0.0412844
							91	10:02:37	10:38:57	10:04:55	10:04:58	00:02:18	00:00:03	69Start	0.0633028	Start	69	X											A		Vpk bedenkt wat er eventueel gebeurd kan zijn	00:00:03														0.0633028
							91	10:02:37	10:38:57	10:05:19	10:05:26	00:02:42	00:00:07	70Start	0.0743119	Start	70	X											A		PAP	00:00:07														0.0743119
							91	10:02:37	10:38:57	10:05:27	10:05:31	00:02:50	00:00:04	71Start	0.0779817	Start	71	X											A		Zegt dat ze van de grond af is en concludeert dan dat controles in de auto kunnen	00:00:04														0.0779817
							91	10:02:37	10:38:57	10:05:32	10:05:46	00:02:55	00:00:14	72Start	0.0802752	Start	72	X											A		Leest situatie van mevrouw in MDT	00:00:14														0.0802752
							91	10:02:37	10:38:57	10:08:49	10:08:51	00:06:12	00:00:02	73Start	0.170642	Start	73	X											A		Ze zal wel binnen zitten denk ik	00:00:02														0.170642
	response end	00:07:48					91	10:02:37	10:38:57	10:10:10	10:10:25	00:07:33	00:00:15	74Start	0.207798	Start	74	X											A		VPK Verkijgt informatie van omstander door extra door te vragen	00:00:15														0.207798
	on-scene st.						91	10:02:37	10:38:57	10:11:32	10:11:50	00:08:55	00:00:18	12Situation	0.245413	Situation	12		X										A		Eerste contact met patiënt		00:00:18														0.245413
							91	10:02:37	10:38:57	10:11:51	10:12:03	00:09:14	00:00:12	42Prologue	0.254128	Prologue	42			X									A		Stelt patiënt vragen			00:00:12														0.254128
							91	10:02:37	10:38:57	10:12:07	10:12:14	00:09:30	00:00:07	63Presentation	0.261468	Presentation	63				X								A		Bekijkt oor van patiënt				00:00:07														0.261468
							91	10:02:37	10:38:57	10:12:38	10:12:43	00:10:01	00:00:05	64Presentation	0.275688	Presentation	64				X								A		Pupilcontrole				00:00:05														0.275688
							91	10:02:37	10:38:57	10:12:45	10:12:49	00:10:08	00:00:04	65Presentation	0.278899	Presentation	65				X								A		Gaat verder met het controleren van de ogen				00:00:04														0.278899
							91	10:02:37	10:38:57	10:13:03	10:13:13	00:10:26	00:00:10	112Anamnesis	0.287156	Anamnesis	112					X							A		Vraagt patiënt naar haar naam					00:00:10
							91	10:02:37	10:38:57	10:13:14	10:13:16	00:10:37	00:00:02	43Prologue	0.292202	Prologue	43			X									A		Vraagt of de patiënt nog weet wat er gebeurt is			00:00:02														0.292202
							91	10:02:37	10:38:57	10:13:17	10:13:21	00:10:40	00:00:04	44Prologue	0.293578	Prologue	44			X									A		Vraagt of mevrouw weet of ze is opgestaan vanmorgen, doet dit met oog op geheugentest			00:00:04														0.293578
							91	10:02:37	10:38:57	10:13:26	10:13:32	00:10:49	00:00:06	66Presentation	0.297706	Presentation	66				X								A		Doet lichamelijk onderzoek				00:00:06														0.297706
							91	10:02:37	10:38:57	10:13:38	10:13:40	00:11:01	00:00:02	67Presentation	0.303211	Presentation	67				X								A		Vraagt of patiënt duizelig is				00:00:02														0.303211
							91	10:02:37	10:38:57	10:13:55	10:13:56	00:11:18	00:00:01	68Presentation	0.311009	Presentation	68				X								A		Vraagt of patiënt benauwd is.				00:00:01														0.311009
							91	10:02:37	10:38:57	10:14:02	10:14:03	00:11:25	00:00:01	30Others	0.31422	Others	30											X	A		"U heeft een hersenschudding denk ik"											00:00:01
							91	10:02:37	10:38:57	10:14:15	10:14:18	00:11:38	00:00:03	113Anamnesis	0.320183	Anamnesis	113					X							A		"Heeft u pijn aan het linker oor"					00:00:03
							91	10:02:37	10:38:57	10:14:21	10:14:27	00:11:44	00:00:06	69Presentation	0.322936	Presentation	69				X								A		Gaat verder met onderzoek				00:00:06														0.322936
							91	10:02:37	10:38:57	10:14:30	10:15:10	00:11:53	00:00:40	97Assessment	0.327064	Assessment	97						X						A		Gaat verder met onderzoek						00:00:40
							91	10:02:37	10:38:57	10:15:22	10:15:36	00:12:45	00:00:14	70Presentation	0.350917	Presentation	70				X								A		"Bent u duizelig of draaierig?"				00:00:14														0.350917
							91	10:02:37	10:38:57	10:15:37	10:16:00	00:13:00	00:00:23	114Anamnesis	0.357798	Anamnesis	114					X							A		AMBU					00:00:23
							91	10:02:37	10:38:57	10:16:01	10:16:08	00:13:24	00:00:07	45Prologue	0.368807	Prologue	45			X									A		"Heeft u goed geslapen?"			00:00:07														0.368807
							91	10:02:37	10:38:57	10:16:09	10:16:25	00:13:32	00:00:16	46Prologue	0.372477	Prologue	46			X									A		Krijgt van partner van patiënt informatie over de voorafgaande situatie			00:00:16														0.372477
							91	10:02:37	10:38:57	10:16:26	10:16:29	00:13:49	00:00:03	115Anamnesis	0.380275	Anamnesis	115					X							A		Stelt vragen om inzicht te krijgen in het geheugen van patiënt					00:00:03
							91	10:02:37	10:38:57	10:16:42	10:16:44	00:14:05	00:00:02	116Anamnesis	0.387615	Anamnesis	116					X							A		Idem					00:00:02
							91	10:02:37	10:38:57	10:16:55	10:17:00	00:14:18	00:00:05	98Assessment	0.393578	Assessment	98						X						A		Bekijkt ogen van patiënt						00:00:05
							91	10:02:37	10:38:57	10:17:11	10:17:12	00:14:34	00:00:01	13Resolution	0.400917	Resolution	13								X				A		Er wordt besloten om patiënt naar het ziekenhuis te brengen								00:00:01
							91	10:02:37	10:38:57	10:17:46	10:17:49	00:15:09	00:00:03	72Reasoning	0.416972	Reasoning	72							X					A		Benoemt differentiaaldiagnosen, contusie en comotio							00:00:03
							91	10:02:37	10:38:57	10:17:50	10:18:15	00:15:13	00:00:25	117Anamnesis	0.418807	Anamnesis	117					X							A		Verkrijgt nieuwe informatie en vraagt naar tijdspan					00:00:25
							91	10:02:37	10:38:57	10:19:14	10:19:16	00:16:37	00:00:02	31Others	0.457339	Others	31											X	A		"U heeft waarschijnlijk een hersenschudding"											00:00:02
							91	10:02:37	10:38:57	10:19:20	10:19:48	00:16:43	00:00:28	99Assessment	0.460092	Assessment	99						X						A		Stelt patiënt vragen om geheugen te controleren						00:00:28
							91	10:02:37	10:38:57	10:20:32	10:20:39	00:17:55	00:00:07	100Assessment	0.493119	Assessment	100						X						A		Doet wederom oogtesten						00:00:07
							91	10:02:37	10:38:57	10:20:40	10:20:43	00:18:03	00:00:03	118Anamnesis	0.496789	Anamnesis	118					X							A		Stelt vragen aan patiënt					00:00:03
							91	10:02:37	10:38:57	10:20:55	10:20:59	00:18:18	00:00:04	101Assessment	0.50367	Assessment	101						X						A		Inspecteren van oor						00:00:04
							91	10:02:37	10:38:57	10:21:00	10:21:01	00:18:23	00:00:01	102Assessment	0.505963	Assessment	102						X						A		Wil een gaasje met het oog om te kijken of er liquor uit het oor komt						00:00:01
							91	10:02:37	10:38:57	10:21:01	10:21:23	00:18:24	00:00:22	103Assessment	0.506422	Assessment	103						X						A		Doet lichamelijk onderzoek naar nekwervel						00:00:22
							91	10:02:37	10:38:57	10:21:24	10:21:29	00:18:47	00:00:05	73Reasoning	0.516972	Reasoning	73							X					A		Differentiaaldiagnose schedelbasis en amnesie							00:00:05
							91	10:02:37	10:38:57	10:21:30	10:21:40	00:18:53	00:00:10	104Assessment	0.519725	Assessment	104						X						A		Plakt stickers op						00:00:10
							91	10:02:37	10:38:57	10:21:41	10:21:42	00:19:04	00:00:01	105Assessment	0.524771	Assessment	105						X						P		"Ambu chaffeur, zegt "oe fors" ambu vpk kijkt naar de NIBP"						00:00:01
							91	10:02:37	10:38:57	10:21:43	10:21:44	00:19:06	00:00:01	74Reasoning	0.525688	Reasoning	74							X					A		bevestigt met kennis dat de NIBP inderdaad hoog is							00:00:01
							91	10:02:37	10:38:57	10:21:54	10:22:01	00:19:17	00:00:07	106Assessment	0.530734	Assessment	106						X						A		Verder met het plakken van de stickers						00:00:07
							91	10:02:37	10:38:57	10:22:11	10:22:18	00:19:34	00:00:07	119Anamnesis	0.538532	Anamnesis	119					X							A		Heeft u het gevoel dat u wegvalt					00:00:07
							91	10:02:37	10:38:57	10:22:22	10:22:53	00:19:45	00:00:31	24Treatment	0.543578	Treatment	24									X			A		Voorbreiding inbrengen infuus									00:00:31
							91	10:02:37	10:38:57	10:22:27	10:22:38	00:19:50	00:00:11	71Presentation	0.545872	Presentation	71				X								A		Stelt vragen naar de pijn				00:00:11														0.545872
							91	10:02:37	10:38:57	10:23:01	10:23:02	00:20:24	00:00:01	75Reasoning	0.561468	Reasoning	75							X					A		Als we de andere kant meten zal er niet veel verschil zijn							00:00:01
							91	10:02:37	10:38:57	10:23:02	10:24:19	00:20:25	00:01:17	25Treatment	0.561927	Treatment	25									X			A		Infuus inbrengen									00:01:17
							91	10:02:37	10:38:57	10:23:43	10:24:18	00:21:06	00:00:35	120Anamnesis	0.580734	Anamnesis	120					X							A		Vraagt naar kinderen om geheugen te controleren					00:00:35
							91	10:02:37	10:38:57	10:24:19	10:24:28	00:21:42	00:00:09	76Reasoning	0.597248	Reasoning	76							X					A		Zegt dat er geen ring om het bloed zit, i.v.m. liquor							00:00:09
							91	10:02:37	10:38:57	10:24:43	10:24:55	00:22:06	00:00:12	77Reasoning	0.608257	Reasoning	77							X					A		Rechts is geen verschil, tachycardie, amnesie, bloed alleen linker oor, aan de hand van deze informatie beslist vpk dat ze naar Assen kunnen							00:00:12
Documentatie							91	10:02:37	10:38:57	10:25:37	10:26:10	00:23:00	00:00:33	121Anamnesis	0.633028	Anamnesis	121					X							A		Vraagt informatie voor rapportage					00:00:33
							91	10:02:37	10:38:57	10:26:11	10:26:12	00:23:34	00:00:01	107Assessment	0.648624	Assessment	107						X						A		Stelt vraag om geheugen in wederom te checken						00:00:01
							91	10:02:37	10:38:57	10:26:23	10:26:24	00:23:46	00:00:01	14Resolution	0.654128	Resolution	14								X				A		Beslist dat het een A1 rit is								00:00:01
							91	10:02:37	10:38:57	10:27:00	10:27:55	00:24:23	00:00:55	26Treatment	0.671101	Treatment	26									X			A		Benoemt differentiaaldiagnosen, contusie en comotio									00:00:55
	on-scene end		00:18:35				91	10:02:37	10:38:57	10:27:00	10:29:00	00:24:23	00:02:00	17Transfer	0.671101	Transfer	17										X		A		telefonische Transfer en overdracht										00:02:00
	transport st.						91	10:02:37	10:38:57	10:29:15	10:29:59	00:26:38	00:00:44	108Assessment	0.733028	Assessment	108						X						A	verduidelijkingsvragen, nieuwe vragen, nieuw aanvullend onderzoek	Meet knijpkracht						00:00:44
							91	10:02:37	10:38:57	10:30:00	10:30:18	00:27:23	00:00:18	122Anamnesis	0.75367	Anamnesis	122					X							A		Vraagt waarom zij thyrax gebruikt					00:00:18
							91	10:02:37	10:38:57	10:30:38	10:30:47	00:28:01	00:00:09	123Anamnesis	0.771101	Anamnesis	123					X							A		Stelt wederom vraag over het oor					00:00:09
							91	10:02:37	10:38:57	10:30:48	10:31:29	00:28:11	00:00:41	109Assessment	0.775688	Assessment	109						X						A		Controleert mond						00:00:41
							91	10:02:37	10:38:57	10:31:40	10:31:41	00:29:03	00:00:01	124Anamnesis	0.799541	Anamnesis	124					X							A		Ben je vaker omver getrokken door de hond					00:00:01
							91	10:02:37	10:38:57	10:31:43	10:33:51	00:29:06	00:02:08	110Assessment	0.800917	Assessment	110						X						A		Doet check om geheugen opnieuw te beoordelen						00:02:08
							91	10:02:37	10:38:57	10:34:05	10:34:08	00:31:28	00:00:03	111Assessment	0.866055	Assessment	111						X						A		Idem						00:00:03
							91	10:02:37	10:38:57	10:34:22	10:34:31	00:31:45	00:00:09	125Anamnesis	0.873853	Anamnesis	125					X							A		Vraagt patiënt wie de huisarts is					00:00:09
							91	10:02:37	10:38:57	10:34:55	10:35:15	00:32:18	00:00:20	112Assessment	0.888991	Assessment	112						X						A		Doet testen met ogen						00:00:20
							91	10:02:37	10:38:57	10:35:17	10:35:22	00:32:40	00:00:05	126Anamnesis	0.899083	Anamnesis	126					X							A		Vraagt of patiënt brildragend is					00:00:05
							91	10:02:37	10:38:57	10:35:55	10:36:20	00:33:18	00:00:25	127Anamnesis	0.916514	Anamnesis	127					X							A		Vraagt patiënt naar werk					00:00:25
							91	10:02:37	10:38:57	10:36:23	10:36:25	00:33:46	00:00:02	78Reasoning	0.929358	Reasoning	78							X					A		Ging er al vanuit dat het oor opgezet zou zijn							00:00:02
							91	10:02:37	10:38:57	10:36:37	10:36:40	00:34:00	00:00:03	32Others	0.93578	Others	32											X	A		"Gaan ze waarschijnlijk een scan van je hoofd maken"											00:00:03
							91	10:02:37	10:38:57	10:36:48	10:36:53	00:34:11	00:00:05	128Anamnesis	0.940826	Anamnesis	128					X							A		Vraagt hoe het andere oor voelt					00:00:05
							91	10:02:37	10:38:57	10:37:02	10:37:04	00:34:25	00:00:02	79Reasoning	0.947248	Reasoning	79							X					A		Geeft patiënt geen slok water, omdat ze eerst vanalles moeten uitsluiten							00:00:02
	transport end			00:09:57	00:36:20	0:19:58	91	10:02:37	10:38:57	10:37:58	10:38:57	00:35:21	00:00:59	18Transfer	0.972936	Transfer	18										X				Aankomst zkh										00:00:59
13	response st.						53	17:19:14	18:15:00	17:19:39	17:20:46	00:00:25	00:01:07	75Start	0.00747161	Start	75	X											A		Leest informatie van MDT	00:01:07														0.00747161
COMPLEET							53	17:19:14	18:15:00	17:21:46	17:22:33	00:02:32	00:00:47	76Start	0.0454274	Start	76	X											A		PAP: Vpk redeneert dat ze goed in de gaten moeten houden wie er bij betrokken is en dat ze iedereen zien	00:00:47														0.0454274
201020							53	17:19:14	18:15:00	17:22:34	17:22:36	00:03:20	00:00:02	77Start	0.0597729	Start	77	X											A		Vpk redeneert dat er rekening gehouden moet worden met CVK letsel	00:00:02														0.0597729
							53	17:19:14	18:15:00	17:22:54	17:23:06	00:03:40	00:00:12	78Start	0.0657501	Start	78	X											A		Vpk legt uit wat te doen bij ABCDE-stabiel krijgen	00:00:12														0.0657501
	response end	00:04:40					53	17:19:14	18:15:00	17:23:50	17:23:54	00:04:36	00:00:04	79Start	0.0824866	Start	79	X											A		PAP	00:00:04														0.0824866
	on-scene st.						53	17:19:14	18:15:00	17:25:35	17:25:58	00:06:21	00:00:23	13Situation	0.113867	Situation	13		X												eerste aanblik ongeval		00:00:23														0.113867
							53	17:19:14	18:15:00	17:26:11	17:26:46	00:06:57	00:00:35	72Presentation	0.124626	Presentation	72				X								A		Eerste contact met de patiënten				00:00:35														0.124626
							53	17:19:14	18:15:00	17:26:48	17:26:56	00:07:34	00:00:08	73Presentation	0.135684	Presentation	73				X								A		"Heeft u klachten?"				00:00:08														0.135684
							53	17:19:14	18:15:00	17:26:56	17:26:58	00:07:42	00:00:02	74Presentation	0.138075	Presentation	74				X								A		Vpk vraagt volgende betrokkene of er klachten zijn				00:00:02														0.138075
							53	17:19:14	18:15:00	17:27:05	17:27:09	00:07:51	00:00:04	80Reasoning	0.140765	Reasoning	80							X					A		Beslist dat de andere ambulance naar de andere patiënt moet							00:00:04
							53	17:19:14	18:15:00	17:27:09	17:27:13	00:07:55	00:00:04	75Presentation	0.141961	Presentation	75				X								A		Stelt zich voor en groet inzittende van voertuig				00:00:04														0.141961
							53	17:19:14	18:15:00	17:27:13	17:27:14	00:07:59	00:00:01	81Reasoning	0.143156	Reasoning	81							X					A		Concludeert aan zitten van patiënt dat het gaat om de linkerschouder							00:00:01
							53	17:19:14	18:15:00	17:27:14	17:27:16	00:08:00	00:00:02	129Anamnesis	0.143455	Anamnesis	129					X							A		Vraagt aan patiënt of hij verder goed gezond is					00:00:02
							53	17:19:14	18:15:00	17:27:32	17:27:50	00:08:18	00:00:18	76Presentation	0.148834	Presentation	76				X								A		Luistert naar patiënt zijn longen + rib/buik onderzoek				00:00:18														0.148834
							53	17:19:14	18:15:00	17:27:44	17:27:45	00:08:30	00:00:01	113Assessment	0.152421	Assessment	113						X						A		Concludeert dat de ademweg vrij is						00:00:01
							53	17:19:14	18:15:00	17:27:51	17:28:02	00:08:37	00:00:11	47Prologue	0.154513	Prologue	47			X									A		"Had je de gordel om?"			00:00:11														0.154513
							53	17:19:14	18:15:00	17:28:04	17:28:08	00:08:50	00:00:04	77Presentation	0.158398	Presentation	77				X								A		Doet onderzoek bij de benen				00:00:04														0.158398
							53	17:19:14	18:15:00	17:28:11	17:28:13	00:08:57	00:00:02	78Presentation	0.16049	Presentation	78				X								A		"Alleen deze kant pijnklachten?"				00:00:02														0.16049
							53	17:19:14	18:15:00	17:28:20	17:29:12	00:09:06	00:00:52	82Reasoning	0.16318	Reasoning	82							X					A		Redeneert wat er aan de hand is en draagt patiënten over							00:00:52
							53	17:19:14	18:15:00	17:29:14	17:29:16	00:10:00	00:00:02	130Anamnesis	0.179319	Anamnesis	130					X							A		Vraagt of patiënt verder gezond is					00:00:02
							53	17:19:14	18:15:00	17:29:17	17:29:21	00:10:03	00:00:04	48Prologue	0.180215	Prologue	48			X									A		Vraagt of dhr gordel om had omtrent ongeluk			00:00:04														0.180215
							53	17:19:14	18:15:00	17:29:23	17:29:31	00:10:09	00:00:08	79Presentation	0.182008	Presentation	79				X								A		Drukt op dhr zijn borst				00:00:08														0.182008
							53	17:19:14	18:15:00	17:29:34	17:30:00	00:10:20	00:00:26	49Prologue	0.185296	Prologue	49			X									A		Vraagt wat er voorafgaande het ongeluk gebeurt is			00:00:26														0.185296
							53	17:19:14	18:15:00	17:30:02	17:30:22	00:10:48	00:00:20	50Prologue	0.193664	Prologue	50			X									A		Voelt aan rug van beide patiënten			00:00:20														0.193664
							53	17:19:14	18:15:00	17:30:13	17:30:18	00:10:59	00:00:05	33Others	0.196952	Others	33											X	A		Legt uit wat er moet gebeuren als dhr toch nog klachten krijgt											00:00:05
							53	17:19:14	18:15:00	17:30:15	17:30:17	00:11:01	00:00:02	34Others	0.197549	Others	34											X	A		Vpk zegt: "Spierpijn krijg je over het algemeen wel"											00:00:02
							53	17:19:14	18:15:00	17:31:17	17:32:24	00:12:03	00:01:07	80Presentation	0.216079	Presentation	80				X								A		"Heeft u enig idee waar u tegenaan bent gekomen"				00:01:07														0.216079
							53	17:19:14	18:15:00	17:31:57	17:32:17	00:12:43	00:00:20	81Presentation	0.228033	Presentation	81				X								A		Vpk voelt aan pols van patiënt				00:00:20														0.228033
							53	17:19:14	18:15:00	17:32:23	17:32:25	00:13:09	00:00:02	82Presentation	0.235804	Presentation	82				X								A		Laat bloeddruk en saturatie afnemen				00:00:02														0.235804
							53	17:19:14	18:15:00	17:32:30	17:32:34	00:13:16	00:00:04	83Presentation	0.237896	Presentation	83				X								A		Vraagt of dhr zijn arm nog kan heffen				00:00:04														0.237896
							53	17:19:14	18:15:00	17:32:36	17:32:48	00:13:22	00:00:12	84Presentation	0.239689	Presentation	84				X								A		Vraagt hoe het bewegen van de schouder normaal gaat				00:00:12														0.239689
							53	17:19:14	18:15:00	17:32:47	17:32:53	00:13:33	00:00:06	85Presentation	0.242977	Presentation	85				X								A		Voelt aan het sleutelbeen				00:00:06														0.242977
							53	17:19:14	18:15:00	17:32:48	17:32:53	00:13:34	00:00:05	83Reasoning	0.243276	Reasoning	83							X					A		Concludeert dat sleutelbeen nog in tact is							00:00:05
							53	17:19:14	18:15:00	17:33:33	17:33:36	00:14:19	00:00:03	86Presentation	0.256724	Presentation	86				X								A		Beweegt schouder en vraagt of dit pijnlijk is				00:00:03														0.256724
							53	17:19:14	18:15:00	17:33:37	17:33:46	00:14:23	00:00:09	87Presentation	0.25792	Presentation	87				X								A		"Waar is dat pijnlijk?"				00:00:09														0.25792
							53	17:19:14	18:15:00	17:33:47	17:34:30	00:14:33	00:00:43	88Presentation	0.260909	Presentation	88				X								A		Vpk voelt aan de plek waar dhr. Meeste pijn aangeeft				00:00:43														0.260909
							53	17:19:14	18:15:00	17:34:32	17:34:41	00:15:18	00:00:09	89Presentation	0.274357	Presentation	89				X								A		Vraagt wat voor pijn dhr voelt				00:00:09														0.274357
							53	17:19:14	18:15:00	17:34:42	17:35:11	00:15:28	00:00:29	90Presentation	0.277346	Presentation	90				X								A		Vraagt hoe dhr zat tijdens het ongeval				00:00:29														0.277346
							53	17:19:14	18:15:00	17:35:12	17:35:18	00:15:58	00:00:06	114Assessment	0.286312	Assessment	114						X						A		Vpk zegt doe maar tweede meting						00:00:06
							53	17:19:14	18:15:00	17:35:24	17:35:28	00:16:10	00:00:04	84Reasoning	0.289898	Reasoning	84							X					A		Concludeert aan het zien van dhr dat hij zijn arm niet lekker kan laten hangen							00:00:04
							53	17:19:14	18:15:00	17:35:32	17:35:40	00:16:18	00:00:08	91Presentation	0.292289	Presentation	91				X								A		Kijkt wederom naar bewegelijkheid van de arm				00:00:08														0.292289
							53	17:19:14	18:15:00	17:35:38	17:35:40	00:16:24	00:00:02	85Reasoning	0.294082	Reasoning	85							X					A		Concludeert dat het een gekke plek is voor letsel							00:00:02
							53	17:19:14	18:15:00	17:35:40	17:36:03	00:16:26	00:00:23	51Prologue	0.29468	Prologue	51			X									A		Vraagt nogmaals hoe het ongeluk is gebeurt			00:00:23														0.29468
							53	17:19:14	18:15:00	17:35:45	17:35:49	00:16:31	00:00:04	86Reasoning	0.296175	Reasoning	86							X					A		Redeneert dat de airbag open is gegaan							00:00:04
							53	17:19:14	18:15:00	17:36:07	17:36:42	00:16:53	00:00:35	131Anamnesis	0.30275	Anamnesis	131					X							A		Vraagt dhr naar cijfermatige pijn					00:00:35
							53	17:19:14	18:15:00	17:36:35	17:36:39	00:17:21	00:00:04	87Reasoning	0.311118	Reasoning	87							X					A		Concludeert aan de hand van het zien van dhr dat het een forse pijn is							00:00:04
							53	17:19:14	18:15:00	17:36:45	17:36:46	00:17:31	00:00:01	132Anamnesis	0.314106	Anamnesis	132					X							A		Vraagt of dhr verder goed gezond is					00:00:01
							53	17:19:14	18:15:00	17:36:47	17:36:50	00:17:33	00:00:03	133Anamnesis	0.314704	Anamnesis	133					X							A		Vraagt naar de allergieën					00:00:03
							53	17:19:14	18:15:00	17:36:51	17:36:55	00:17:37	00:00:04	88Reasoning	0.3159	Reasoning	88							X					A		Concludeert dat iedereen verkouden is op dit moment							00:00:04
							53	17:19:14	18:15:00	17:36:56	17:37:07	00:17:42	00:00:11	52Prologue	0.317394	Prologue	52			X									A		Vraagt naar eerder pijnklachten			00:00:11														0.317394
							53	17:19:14	18:15:00	17:37:54	17:38:12	00:18:40	00:00:18	89Reasoning	0.334728	Reasoning	89							X					A		Concludeert dat vitals niks mis mee is							00:00:18
							53	17:19:14	18:15:00	17:38:13	17:38:15	00:18:59	00:00:02	90Reasoning	0.340406	Reasoning	90							X					A		Beslist na bevindingen dat er een foto nodig is							00:00:02
							53	17:19:14	18:15:00	17:38:26	17:38:46	00:19:12	00:00:20	91Reasoning	0.344292	Reasoning	91							X					A		Vertelt wat er aan de hand kan zijn, Differentiaal diagnosen worden benoemd							00:00:20
							53	17:19:14	18:15:00	17:38:50	17:39:50	00:19:36	00:01:00	35Others	0.351464	Others	35											X	A		Bespreekt eventuele transfer met patiënt											00:01:00
							53	17:19:14	18:15:00	17:39:26	17:39:55	00:20:12	00:00:29	15Resolution	0.362224	Resolution	15								X				A		Beslist aan de hand van dat dhr medicatie wil dat hij mee gaat met de ambu naar het ziekenhuis								00:00:29
							53	17:19:14	18:15:00	17:42:10	17:42:25	00:22:56	00:00:15	134Anamnesis	0.411237	Anamnesis	134					X							A		Vraagt naar werk van dhr.					00:00:15
							53	17:19:14	18:15:00	17:42:25	17:44:00	00:23:11	00:01:35	27Treatment	0.41572	Treatment	27									X			A		Is bezig met aanleggen van infuus									00:01:35
							53	17:19:14	18:15:00	17:42:37	17:42:47	00:23:23	00:00:10	36Others	0.419307	Others	36											X	A		Zegt dat er overlegt moet worden met collega's											00:00:10
							53	17:19:14	18:15:00	17:42:48	17:42:49	00:23:34	00:00:01	92Reasoning	0.422594	Reasoning	92							X					A		Beslist om te wisselen van arm, "dit is natuurlijk de aangedane zijde"							00:00:01
							53	17:19:14	18:15:00	17:43:13	17:43:17	00:23:59	00:00:04	93Reasoning	0.430066	Reasoning	93							X					A		Concludeert dat bewegen pijnlijk is voor dhr							00:00:04
							53	17:19:14	18:15:00	17:44:16	17:45:21	00:25:02	00:01:05	28Treatment	0.448894	Treatment	28									X			A		Doorgaan met inbrengen infuus									00:01:05
							53	17:19:14	18:15:00	17:44:24	17:44:35	00:25:10	00:00:11	53Prologue	0.451285	Prologue	53			X									A		Vraagt hoe hard dhr ongeveer reed			00:00:11														0.451285
							53	17:19:14	18:15:00	17:45:17	17:45:21	00:26:03	00:00:04	94Reasoning	0.467125	Reasoning	94							X					A		Redeneert dat er straks extra medicatie gegeven kan worden							00:00:04
							53	17:19:14	18:15:00	17:45:44	17:45:49	00:26:30	00:00:05	29Treatment	0.475194	Treatment	29									X			A		Spuit infuus door									00:00:05
							53	17:19:14	18:15:00	17:46:12	17:46:15	00:26:58	00:00:03	135Anamnesis	0.483562	Anamnesis	135					X							A		Hoeveel weegt u ongeveer					00:00:03
							53	17:19:14	18:15:00	17:46:36	17:46:40	00:27:22	00:00:04	37Others	0.490735	Others	37											X	A		Vertelt en legt uit waarom voor paracetamol en morfine is gekozen											00:00:04
							53	17:19:14	18:15:00	17:46:42	17:47:06	00:27:28	00:00:24	30Treatment	0.492528	Treatment	30									X			A		Bereid medicatie voor									00:00:24
							53	17:19:14	18:15:00	17:47:24	17:47:28	00:28:10	00:00:04	136Anamnesis	0.505081	Anamnesis	136					X							A		Vraagt hoe dhr ligt					00:00:04
							53	17:19:14	18:15:00	17:47:24	17:48:02	00:28:10	00:00:38	31Treatment	0.505081	Treatment	31									X			A		Dient fentanyl toe									00:00:38
							53	17:19:14	18:15:00	17:47:39	17:48:18	00:28:25	00:00:39	38Others	0.509564	Others	38											X	A		Vertelt aan zijn aan dhr dat zijn zoon een gordel om moet volgende keer											00:00:39
							53	17:19:14	18:15:00	17:48:09	17:48:13	00:28:55	00:00:04	32Treatment	0.51853	Treatment	32									X			A		Flusht infuus met Nacl									00:00:04
							53	17:19:14	18:15:00	17:48:30	17:48:40	00:29:16	00:00:10	115Assessment	0.524806	Assessment	115						X						A		Brengt bloeddrukband aan						00:00:10
							53	17:19:14	18:15:00	17:48:40	17:48:43	00:29:26	00:00:03	137Anamnesis	0.527794	Anamnesis	137					X							A		"Hoe ligt dit zo? "					00:00:03
							53	17:19:14	18:15:00	17:48:44	17:48:48	00:29:30	00:00:04	95Reasoning	0.52899	Reasoning	95							X					A		Redeneert dat mitella vooral nodig is bij pijn aan de bovenkant							00:00:04
							53	17:19:14	18:15:00	17:48:50	17:48:51	00:29:36	00:00:01	116Assessment	0.530783	Assessment	116						X						A		Sluit bloeddrukband aan op bloeddruk meter						00:00:01
							53	17:19:14	18:15:00	17:48:53	17:48:58	00:29:39	00:00:05	39Others	0.53168	Others	39											X	A		Door medicatie voelt dhr zich niet lekker vpk relativeert dit											00:00:05
							53	17:19:14	18:15:00	17:49:05	17:49:08	00:29:51	00:00:03	138Anamnesis	0.535266	Anamnesis	138					X							A		Vraagt of de pijn een stuk minder is					00:00:03
							53	17:19:14	18:15:00	17:49:05	17:49:08	00:29:51	00:00:03	96Reasoning	0.535266	Reasoning	96							X					A		Aanname dat pijn is verminderd door pijnmedicatie							00:00:03
							53	17:19:14	18:15:00	17:49:15	17:49:18	00:30:01	00:00:03	97Reasoning	0.538255	Reasoning	97							X					A		Redeneert dat het goed is om de schoudergordel achterwege te laten							00:00:03
							53	17:19:14	18:15:00	17:49:24	17:49:32	00:30:10	00:00:08	98Reasoning	0.540944	Reasoning	98							X					A		Redeneert dat het gekek gevoel wat dhr heeft normaal is							00:00:08
							53	17:19:14	18:15:00	17:50:33	17:50:43	00:31:19	00:00:10	40Others	0.561566	Others	40											X	A		Redeneert aan de politie agent dat de patiënt wel al morfine heeft gehad											00:00:10
							53	17:19:14	18:15:00	17:50:41	17:51:29	00:31:27	00:00:48	139Anamnesis	0.563957	Anamnesis	139					X							A		Vraagt naar gegevens					00:00:48
							53	17:19:14	18:15:00	17:51:51	17:52:14	00:32:37	00:00:23	117Assessment	0.584877	Assessment	117						X						A		Brengt saturatiemeter aan						00:00:23
							53	17:19:14	18:15:00	17:53:26	17:53:40	00:34:12	00:00:14	140Anamnesis	0.61327	Anamnesis	140					X							A		"Hoe is het nu met de pijn?"					00:00:14
	on-scene end		00:32:18				53	17:19:14	18:15:00	17:55:13	17:56:12	00:35:59	00:00:59	19Transfer	0.645248	Transfer	19										X		A		Doet overdracht naar het WZA										00:00:59
	transport st.						53	17:19:14	18:15:00	17:55:30	17:56:09	00:36:16	00:00:39	99Reasoning	0.650329	Reasoning	99							X					A	vergeten vragen (med) controle vragen op therapie, extra lich. Onderzoek, Proloog vragen.	Aanvullend redeneren tijdens overdracht, DD: scapula problematiek							00:00:39
							53	17:19:14	18:15:00	17:57:30	17:57:32	00:38:16	00:00:02	100Reasoning	0.686192	Reasoning	100							X					A		"Ik denk dat het allemaal mee gaat vallen"							00:00:02
							53	17:19:14	18:15:00	17:58:13	17:58:16	00:38:59	00:00:03	41Others	0.699044	Others	41											X	A		Vraagt aan patiënt of hij het warm genoeg											00:00:03
							53	17:19:14	18:15:00	17:59:11	17:59:14	00:39:57	00:00:03	118Assessment	0.716378	Assessment	118						X						A		Voelt arm op pijnlijke plekken						00:00:03
							53	17:19:14	18:15:00	18:00:19	18:00:42	00:41:05	00:00:23	33Treatment	0.736701	Treatment	33									X			A		Vraagt hoe de pijn is en vraagt dit met oog op evaluatie van pijnmedicatie									00:00:23
							53	17:19:14	18:15:00	18:00:40	18:00:47	00:41:26	00:00:07	34Treatment	0.742977	Treatment	34									X			A		Dient wederom fentanyl toe									00:00:07
							53	17:19:14	18:15:00	18:00:55	18:01:01	00:41:41	00:00:06	35Treatment	0.74746	Treatment	35									X			A		Flusht infuus met Nacl									00:00:06
							53	17:19:14	18:15:00	18:01:14	18:01:20	00:42:00	00:00:06	141Anamnesis	0.753138	Anamnesis	141					X							A		Vraagt medicatie gebruik					00:00:06
							53	17:19:14	18:15:00	18:01:22	18:01:34	00:42:08	00:00:12	101Reasoning	0.755529	Reasoning	101							X					A		Redeneert dat na aanleiding van bloeddruk dat patiënt misschien even naar de huisarts moet hiervoor							00:00:12
							53	17:19:14	18:15:00	18:01:49	18:01:58	00:42:35	00:00:09	54Prologue	0.763598	Prologue	54			X									A		Vraagt naar het ongeluk voorafgaande			00:00:09														0.763598
							53	17:19:14	18:15:00	18:02:16	18:02:31	00:43:02	00:00:15	102Reasoning	0.771668	Reasoning	102							X					A		Redeneert hoe zo'n desbetreffend ongeluk ontstaat							00:00:15
							53	17:19:14	18:15:00	18:03:50	18:04:21	00:44:36	00:00:31	103Reasoning	0.799761	Reasoning	103							X					A		Redeneert situatie met gordel							00:00:31
							53	17:19:14	18:15:00	18:05:38	18:05:52	00:46:24	00:00:14	119Assessment	0.832038	Assessment	119						X						A		Vraagt of de pijn gezakt is						00:00:14
							53	17:19:14	18:15:00	18:10:35	18:11:00	00:51:21	00:00:25	120Assessment	0.920801	Assessment	120						X						A		Voelt pols						00:00:25
							53	17:19:14	18:15:00	18:10:59	18:11:03	00:51:45	00:00:04	121Assessment	0.927974	Assessment	121						X						A		Vraagt of de pijn weer toeneemt						00:00:04
							53	17:19:14	18:15:00	18:11:13	18:11:18	00:51:59	00:00:05	42Others	0.932158	Others	42											X	A		Redeneert dat hij zoveel moet ontspannen											00:00:05
							53	17:19:14	18:15:00	18:11:40	18:11:44	00:52:26	00:00:04	55Prologue	0.940227	Prologue	55			X									A		Vraagt of patiënt buiten bewustzijn is geweest			00:00:04														0.940227
							53	17:19:14	18:15:00	18:13:43	18:13:48	00:54:29	00:00:05	92Presentation	0.976987	Presentation	92				X								A		Vraagt of vooral het bewegen pijnlijk is				00:00:05														0.976987
	transport end			00:18:48	00:55:46	0:26:54	53	17:19:14	18:15:00	18:13:48	18:15:00	00:54:34	00:01:12	20Transfer	0.978482	Transfer	20										X				Aankomst zkh										00:01:12
14	response st.						71	08:46:00	09:28:17	08:46:00	08:46:45	00:00:00	00:00:45	80Start	0	Start	80	X											A		Algehele malaise	00:00:45														0
201020							71	08:46:00	09:28:17	08:47:15	08:47:23	00:01:15	00:00:08	81Start	0.0295625	Start	81	X											A		Leest MDT en benoemt symptomen van POEMS	00:00:08														0.0295625
							71	08:46:00	09:28:17	08:47:43	08:49:09	00:01:43	00:01:26	43Others	0.0405991	Others	43											X	A		Begint met zoeken naar informatie over symptoom van POEMS											00:01:26
							71	08:46:00	09:28:17	08:49:18	08:49:25	00:03:18	00:00:07	82Start	0.0780449	Start	82	X											A		Leest MDT	00:00:07														0.0780449
							71	08:46:00	09:28:17	08:49:30	08:49:40	00:03:30	00:00:10	83Start	0.0827749	Start	83	X											A		PAP	00:00:10														0.0827749
							71	08:46:00	09:28:17	08:49:43	08:49:46	00:03:43	00:00:03	84Start	0.0878991	Start	84	X											A		Denkt desnoods over paracetamol	00:00:03														0.0878991
	response end	00:22:20					71	08:46:00	09:28:17	09:08:00	09:08:20	00:22:00	00:00:20	85Start	0.5203	Start	85	X													aankomst tp	00:00:20														0.5203
	on-scene st.						71	08:46:00	09:28:17	09:08:21	09:08:34	00:22:21	00:00:13	14Situation	0.528577	Situation	14		X										A		Eerste contact met patiënt		00:00:13														0.528577
							71	08:46:00	09:28:17	09:08:34	09:08:40	00:22:34	00:00:06	56Prologue	0.533701	Prologue	56			X									A		Vraagt voorafgaande situatie "Hoelang is het al?"			00:00:06														0.533701
							71	08:46:00	09:28:17	09:08:41	09:08:50	00:22:41	00:00:09	93Presentation	0.53646	Presentation	93				X								A		Bekend met syndroom van POEMS				00:00:09														0.53646
							71	08:46:00	09:28:17	09:08:55	09:09:02	00:22:55	00:00:07	104Reasoning	0.541979	Reasoning	104							X					A		Op basis van dunne ontlasting zegt vpk dat ze inleggers zullen neerleggen							00:00:07
							71	08:46:00	09:28:17	09:08:50	09:09:36	00:22:50	00:00:46	94Presentation	0.540008	Presentation	94				X								A		Leest briefje van huisarts				00:00:46														0.540008
							71	08:46:00	09:28:17	09:09:37	09:10:19	00:23:37	00:00:42	57Prologue	0.558534	Prologue	57			X									A		Informatie verzamelen van voorafgaande situatie			00:00:42														0.558534
							71	08:46:00	09:28:17	09:09:50	09:10:08	00:23:50	00:00:18	122Assessment	0.563658	Assessment	122						X						A		Legt saturatiemeter aan						00:00:18
							71	08:46:00	09:28:17	09:10:23	09:10:24	00:24:23	00:00:01	123Assessment	0.576665	Assessment	123						X						A		Zegt: "saturatie is 100%"						00:00:01
							71	08:46:00	09:28:17	09:10:25	09:12:12	00:24:25	00:01:47	36Treatment	0.577454	Treatment	36									X			A		Brengt infuusnaald in									00:01:47
							71	08:46:00	09:28:17	09:11:24	09:11:29	00:25:24	00:00:05	58Prologue	0.600709	Prologue	58			X									A		Wel gewoon gegeten en gedronken			00:00:05														0.600709
							71	08:46:00	09:28:17	09:11:44	09:12:07	00:25:44	00:00:23	95Presentation	0.608593	Presentation	95				X								A		Vpk stelt aanvullende vragen				00:00:23														0.608593
							71	08:46:00	09:28:17	09:12:12	09:12:21	00:26:12	00:00:09	105Reasoning	0.619629	Reasoning	105							X					A		Benoemt de bevindingen die hij tijdens onderzoek heeft verzameld en koppelt deze aan informatie							00:00:09
							71	08:46:00	09:28:17	09:12:25	09:12:30	00:26:25	00:00:05	96Presentation	0.624754	Presentation	96				X								A		"Hoe is het nu met de misselijkheid?"				00:00:05														0.624754
							71	08:46:00	09:28:17	09:12:29	09:12:31	00:26:29	00:00:02	37Treatment	0.62633	Treatment	37									X			A		We gaan toch even ondanseron geven									00:00:02
							71	08:46:00	09:28:17	09:12:30	09:13:09	00:26:30	00:00:39	124Assessment	0.626724	Assessment	124						X						A		Voert controles uit						00:00:39
							71	08:46:00	09:28:17	09:12:38	09:12:49	00:26:38	00:00:11	142Anamnesis	0.629878	Anamnesis	142					X							A		Stelt aanvullende vragen					00:00:11
							71	08:46:00	09:28:17	09:12:50	09:12:53	00:26:50	00:00:03	44Others	0.634608	Others	44											X	P		Zegt tegen ambuchaffeur dat infuus aankan											00:00:03
							71	08:46:00	09:28:17	09:13:17	09:14:14	00:27:17	00:00:57	143Anamnesis	0.64525	Anamnesis	143					X							A		AOL					00:00:57
							71	08:46:00	09:28:17	09:13:36	09:13:46	00:27:36	00:00:10	106Reasoning	0.652739	Reasoning	106							X					A		"Ik heb geen indicatie voor uhhhh…. paracetamol".							00:00:10
							71	08:46:00	09:28:17	09:14:30	09:14:37	00:28:30	00:00:07	97Presentation	0.674024	Presentation	97				X								A		Vraagt situatie verder uit				00:00:07														0.674024
							71	08:46:00	09:28:17	09:14:42	09:16:19	00:28:42	00:01:37	38Treatment	0.678754	Treatment	38									X			A		Geeft med.									00:01:37
							71	08:46:00	09:28:17	09:14:57	09:15:01	00:28:57	00:00:04	107Reasoning	0.684667	Reasoning	107							X					A		"Ik weet niet of het een aanval is van POEMS"							00:00:04
							71	08:46:00	09:28:17	09:15:02	09:15:33	00:29:02	00:00:31	144Anamnesis	0.686638	Anamnesis	144					X							A		Stelt aanvullende vragen					00:00:31
							71	08:46:00	09:28:17	09:15:32	09:15:35	00:29:32	00:00:03	108Reasoning	0.698463	Reasoning	108							X					A		Benoemd hardop de bloeddruk							00:00:03
							71	08:46:00	09:28:17	09:15:55	09:16:28	00:29:55	00:00:33	98Presentation	0.707529	Presentation	98				X								A		Vraagt naar kleur def.				00:00:33														0.707529
							71	08:46:00	09:28:17	09:16:33	09:17:01	00:30:33	00:00:28	125Assessment	0.722507	Assessment	125						X						A		Bloeddruk is goed en je ziet pips						00:00:28
							71	08:46:00	09:28:17	09:17:24	09:17:28	00:31:24	00:00:04	145Anamnesis	0.742609	Anamnesis	145					X							A		AMBU					00:00:04
							71	08:46:00	09:28:17	09:17:43	09:17:50	00:31:43	00:00:07	59Prologue	0.750099	Prologue	59			X									A		"Heb je vanmorgen nog med ingenomen?"			00:00:07														0.750099
							71	08:46:00	09:28:17	09:17:51	09:18:03	00:31:51	00:00:12	146Anamnesis	0.753252	Anamnesis	146					X							A		Leest med van patiënt					00:00:12
							71	08:46:00	09:28:17	09:18:03	09:18:06	00:32:03	00:00:03	60Prologue	0.757982	Prologue	60			X									A		"Gisteren wel alle med ingenomen?"			00:00:03														0.757982
							71	08:46:00	09:28:17	09:21:55	09:25:05	00:35:55	00:03:10	126Assessment	0.849428	Assessment	126						X						A		Doet onderzoek, legt infuus aan enzovoort.						00:03:10
							71	08:46:00	09:28:17	09:22:30	09:22:47	00:36:30	00:00:17	99Presentation	0.863224	Presentation	99				X								A		Stelt vragen				00:00:17														0.863224
	on-scene end		00:15:32				71	08:46:00	09:28:17	09:23:48	09:23:52	00:37:48	00:00:04	100Presentation	0.893969	Presentation	100				X								A		Bekend met een onregelmatige hartslag				00:00:04														0.893969
	transport st.						71	08:46:00	09:28:17	09:24:21	09:24:36	00:38:21	00:00:15	101Presentation	0.906977	Presentation	101				X								A	nieuwe opvallende feiten bij lichamelijke observatie.	Syndroom van POEMS				00:00:15														0.906977
							71	08:46:00	09:28:17	09:25:07	09:25:15	00:39:07	00:00:08	127Assessment	0.925108	Assessment	127						X						A		Koude blauwe handen						00:00:08
							71	08:46:00	09:28:17	09:25:32	09:25:34	00:39:32	00:00:02	16Resolution	0.934963	Resolution	16								X				A		Ik ga in iedergeval het ziekenhuis even bellen								00:00:02
							71	08:46:00	09:28:17	09:25:49	09:25:57	00:39:49	00:00:08	109Reasoning	0.941663	Reasoning	109							X					A		Ziet wijzing op monitor bekijkt en beoordeelt patiënt							00:00:08
							71	08:46:00	09:28:17	09:26:12	09:28:17	00:40:12	00:02:05	110Reasoning	0.950729	Reasoning	110							X					A		Ordent gegevens en beoordeelt.							00:02:05
	transport end			00:04:25	00:42:17	0:21:20	71	08:46:00	09:28:17	09:26:47	09:28:17	00:40:47	00:01:30	21Transfer	0.964525	Transfer	21										X		A		Transfer telefonisch										00:01:30
15	response st.						101	09:58:42	10:37:32	09:59:11	09:59:16	00:00:29	00:00:05	86Start	0.0124464	Start	86	X											A		Leest MDT	00:00:05														0.0124464
COMPLEET							101	09:58:42	10:37:32	09:59:57	10:00:09	00:01:15	00:00:12	87Start	0.0321888	Start	87	X											A		Leest MDT	00:00:12														0.0321888
211020							101	09:58:42	10:37:32	10:00:12	10:00:16	00:01:30	00:00:04	88Start	0.0386266	Start	88	X											A		"Staat blijkbaar nogsteeds op A2"	00:00:04														0.0386266
							101	09:58:42	10:37:32	10:01:12	10:01:22	00:02:30	00:00:10	89Start	0.0643777	Start	89	X											A		PAP	00:00:10														0.0643777
							101	09:58:42	10:37:32	10:01:33	10:01:45	00:02:51	00:00:12	90Start	0.0733906	Start	90	X											A		Chaffeur: had verwacht dat we met A1 zouden gaan: vpk geeft uitleg	00:00:12														0.0733906
							101	09:58:42	10:37:32	10:02:09	10:02:21	00:03:27	00:00:12	91Start	0.0888412	Start	91	X											A		Leest MDT	00:00:12														0.0888412
							101	09:58:42	10:37:32	10:02:20	10:03:18	00:03:38	00:00:58	92Start	0.0935622	Start	92	X											A		Bijzonder dat je voor iemand die flauwvalt uit moet rijden, redeneert over flauwvallen en wat daar eventuele redenen voor zijn	00:00:58														0.0935622
							101	09:58:42	10:37:32	10:03:35	10:03:48	00:04:53	00:00:13	93Start	0.125751	Start	93	X											A		PAP	00:00:13														0.125751
							101	09:58:42	10:37:32	10:03:48	10:03:53	00:05:06	00:00:05	94Start	0.13133	Start	94	X											A		Benoemt wat er gebeurt kan zijn	00:00:05														0.13133
							101	09:58:42	10:37:32	10:11:40	10:11:48	00:12:58	00:00:08	95Start	0.333906	Start	95	X											A		Bekijkt MDT	00:00:08														0.333906
	response end	00:16:22					101	09:58:42	10:37:32	10:15:00	10:15:04	00:16:18	00:00:04	96Start	0.419742	Start	96	X											A		PAP	00:00:04														0.419742
	on-scene st.						101	09:58:42	10:37:32	10:16:50	10:16:57	00:18:08	00:00:07	15Situation	0.466953	Situation	15		X												aankomst tp		00:00:07														0.466953
							101	09:58:42	10:37:32	10:16:57	10:17:07	00:18:15	00:00:10	102Presentation	0.469957	Presentation	102				X								A		Voorstellen				00:00:10														0.469957
							101	09:58:42	10:37:32	10:18:40	10:18:43	00:19:58	00:00:03	103Presentation	0.514163	Presentation	103				X								A		"Heeft u nu ook hoofdpijn?"				00:00:03														0.514163
							101	09:58:42	10:37:32	10:18:44	10:19:05	00:20:02	00:00:21	104Presentation	0.51588	Presentation	104				X								A		Test geheugen aan hand van vraag "weet u welke dag het is?"				00:00:21														0.51588
							101	09:58:42	10:37:32	10:19:05	10:19:07	00:20:23	00:00:02	105Presentation	0.524893	Presentation	105				X								P		chaffeur: suiker is 6,3 vpk: goedzo				00:00:02														0.524893
							101	09:58:42	10:37:32	10:19:08	10:19:09	00:20:26	00:00:01	61Prologue	0.52618	Prologue	61			X									A		"Bent u wel is vaker flauwgevallen?"			00:00:01														0.52618
							101	09:58:42	10:37:32	10:19:10	10:19:24	00:20:28	00:00:14	147Anamnesis	0.527039	Anamnesis	147					X							A		AMBU					00:00:14
							101	09:58:42	10:37:32	10:19:25	10:19:43	00:20:43	00:00:18	62Prologue	0.533476	Prologue	62			X									A		Vraagt patiënt of ze vaker is flauwgevallen			00:00:18														0.533476
							101	09:58:42	10:37:32	10:19:36	10:19:37	00:20:54	00:00:01	128Assessment	0.538197	Assessment	128						X						A		Laat chaffeur hartfilmpje maken						00:00:01
							101	09:58:42	10:37:32	10:19:44	10:19:52	00:21:02	00:00:08	63Prologue	0.541631	Prologue	63			X									A		Vraagt voorafgaand aan de klachten			00:00:08														0.541631
							101	09:58:42	10:37:32	10:19:53	10:19:59	00:21:11	00:00:06	106Presentation	0.545494	Presentation	106				X								A		Stress op dit moment				00:00:06														0.545494
							101	09:58:42	10:37:32	10:20:05	10:20:08	00:21:23	00:00:03	64Prologue	0.550644	Prologue	64			X									P		info van omstander			00:00:03														0.550644
							101	09:58:42	10:37:32	10:20:09	10:20:11	00:21:27	00:00:02	107Presentation	0.552361	Presentation	107				X								A		"Kun je dat herinneren? "				00:00:02														0.552361
							101	09:58:42	10:37:32	10:20:13	10:20:22	00:21:31	00:00:09	45Others	0.554077	Others	45											X	A		Vertelt plan naar aanleiding van controles.											00:00:09
							101	09:58:42	10:37:32	10:20:27	10:20:38	00:21:45	00:00:11	148Anamnesis	0.560086	Anamnesis	148					X							A		Vraagt naar med.					00:00:11
							101	09:58:42	10:37:32	10:20:50	10:21:23	00:22:08	00:00:33	129Assessment	0.569957	Assessment	129						X						A		Voert verschillende testen uit bij de patiënt						00:00:33
							101	09:58:42	10:37:32	10:20:23	10:20:27	00:21:41	00:00:04	111Reasoning	0.558369	Reasoning	111							X					A		Na testen hebben uitgevoerd besluit vpk dat dit goed is							00:00:04
							101	09:58:42	10:37:32	10:22:37	10:22:55	00:23:55	00:00:18	130Assessment	0.61588	Assessment	130						X						A		Doet onderzoek naar knijpkracht etc.						00:00:18
							101	09:58:42	10:37:32	10:22:56	10:22:58	00:24:14	00:00:02	112Reasoning	0.624034	Reasoning	112							X					A		Beslist na verdere testen dat het goed is							00:00:02
							101	09:58:42	10:37:32	10:23:00	10:23:20	00:24:18	00:00:20	65Prologue	0.625751	Prologue	65			X									A		Vraagt naar voor afgaande dagen			00:00:20														0.625751
							101	09:58:42	10:37:32	10:23:21	10:23:36	00:24:39	00:00:15	108Presentation	0.634764	Presentation	108				X								A		Hoe voel je je nu?				00:00:15														0.634764
							101	09:58:42	10:37:32	10:23:59	10:24:02	00:25:17	00:00:03	131Assessment	0.651073	Assessment	131						X						A		Laat patiënt zelf stukje lopen						00:00:03
							101	09:58:42	10:37:32	10:24:02	10:24:04	00:25:20	00:00:02	113Reasoning	0.652361	Reasoning	113							X					A		Concludeert dat het lopen van patiënt goed gaat							00:00:02
							101	09:58:42	10:37:32	10:24:59	10:25:09	00:26:17	00:00:10	132Assessment	0.676824	Assessment	132						X						A		Bezig met bloeddrukband						00:00:10
							101	09:58:42	10:37:32	10:24:57	10:24:59	00:26:15	00:00:02	133Assessment	0.675966	Assessment	133						X						A		Geheugentestje						00:00:02
							101	09:58:42	10:37:32	10:26:30	10:26:57	00:27:48	00:00:27	149Anamnesis	0.71588	Anamnesis	149					X							A		Stelt aanvullende vragen					00:00:27
							101	09:58:42	10:37:32	10:27:10	10:27:17	00:28:28	00:00:07	114Reasoning	0.733047	Reasoning	114							X					A		Noemt diagnosen							00:00:07
							101	09:58:42	10:37:32	10:27:18	10:28:12	00:28:36	00:00:54	134Assessment	0.736481	Assessment	134						X						A		Longen luisteren						00:00:54
							101	09:58:42	10:37:32	10:27:57	10:29:02	00:29:15	00:01:05	150Anamnesis	0.753219	Anamnesis	150					X							A		Stelt aanvullende vragen naar def.					00:01:05
							101	09:58:42	10:37:32	10:29:09	10:29:14	00:30:27	00:00:05	115Reasoning	0.78412	Reasoning	115							X					A		Uit onderzoek tot nu toe is er niks te vinden							00:00:05
							101	09:58:42	10:37:32	10:29:26	10:29:37	00:30:44	00:00:11	151Anamnesis	0.791416	Anamnesis	151					X							A		Voorletter					00:00:11
							101	09:58:42	10:37:32	10:29:40	10:29:45	00:30:58	00:00:05	46Others	0.797425	Others	46											X	A		Vertelt dat lage bloeddruk kan leiden tot flauwvallen											00:00:05
							101	09:58:42	10:37:32	10:29:46	10:30:02	00:31:04	00:00:16	152Anamnesis	0.8	Anamnesis	152					X							A		Aanvullende vragen over flauwvallen					00:00:16
							101	09:58:42	10:37:32	10:30:29	10:30:39	00:31:47	00:00:10	116Reasoning	0.818455	Reasoning	116							X					A		Concludeert dat alles goed is							00:00:10
							101	09:58:42	10:37:32	10:30:40	10:31:02	00:31:58	00:00:22	135Assessment	0.823176	Assessment	135						X						A		Vraagt om geheugen te testen welke dag het is						00:00:22
							101	09:58:42	10:37:32	10:31:04	10:31:07	00:32:22	00:00:03	117Reasoning	0.833476	Reasoning	117							X					A		Zegt dat het in het hoofd wel goed zit							00:00:03
							101	09:58:42	10:37:32	10:31:09	10:31:15	00:32:27	00:00:06	153Anamnesis	0.835622	Anamnesis	153					X							A		Vraagt naar med.					00:00:06
							101	09:58:42	10:37:32	10:31:15	10:31:26	00:32:33	00:00:11	109Presentation	0.838197	Presentation	109				X								A		Vraagt naar reis Turkije				00:00:11														0.838197
							101	09:58:42	10:37:32	10:31:27	10:31:29	00:32:45	00:00:02	154Anamnesis	0.843348	Anamnesis	154					X							A		"Je bent nu niet benauwd?"					00:00:02
							101	09:58:42	10:37:32	10:31:27	10:31:55	00:32:45	00:00:28	118Reasoning	0.843348	Reasoning	118							X					A		Concludeert na bekijken van hartfilmpje resultaat							00:00:28
							101	09:58:42	10:37:32	10:32:03	10:32:26	00:33:21	00:00:23	119Reasoning	0.858798	Reasoning	119							X					A		Op basis van indruk van patiënt schat vpk in dat zij niet ziek is							00:00:23
							101	09:58:42	10:37:32	10:32:36	10:32:40	00:33:54	00:00:04	120Reasoning	0.872961	Reasoning	120							X					A		Bloeddruk is ook goed							00:00:04
							101	09:58:42	10:37:32	10:32:59	10:33:03	00:34:17	00:00:04	155Anamnesis	0.882833	Anamnesis	155					X							A		Vraagt naar huisarts					00:00:04
							101	09:58:42	10:37:32	10:33:52	10:34:05	00:35:10	00:00:13	156Anamnesis	0.905579	Anamnesis	156					X							A		"U bent nu niet duizelig? "					00:00:13
							101	09:58:42	10:37:32	10:32:30	10:32:47	00:33:48	00:00:17	17Resolution	0.870386	Resolution	17								X				A		Bespreekt dat patiënt hier blijft								00:00:17
							101	09:58:42	10:37:32	10:32:48	10:32:53	00:34:06	00:00:05	47Others	0.878112	Others	47											X	A		Benoemt op basis van alles dat ze is flauwgevallen											00:00:05
							101	09:58:42	10:37:32	10:35:02	10:35:57	00:36:20	00:00:55	157Anamnesis	0.935622	Anamnesis	157					X							A		Vraagt informatie voor rapportage					00:00:55
							101	09:58:42	10:37:32	10:36:58	10:37:01	00:38:16	00:00:03	121Reasoning	0.985408	Reasoning	121							X					A		Geinterpreteerd dat patiënt er zo uit kan							00:00:03
geen vervoer							101	09:58:42	10:37:32	10:37:02	10:37:05	00:38:20	00:00:03	158Anamnesis	0.987124	Anamnesis	158					X							A		Vraagt wederom of patiënt duizelig is					00:00:03
	on-scene end		00:22:28		00:38:50	0:12:55	101	09:58:42	10:37:32	10:37:24	10:37:32	00:38:42	00:00:08	22Transfer	0.996567	Transfer	22										X		A		Afsluiting, taken worden verdeeld										00:00:08
16	response st./end	00:03:39					131	02:34:21	02:54:12	02:36:00	02:38:00	00:01:39	00:02:00	97Start	0.0831234	Start	97	X													Meldkamerinformatie wordt gelezen vanaf het scherm	00:02:00														0.0831234
COMPLEET	on-scene st.						131	02:34:21	02:54:12	02:38:14	02:38:23	00:03:53	00:00:09	16Situation	0.195634	Situation	16		X										A		Eerste contact		00:00:09														0.195634
211020							131	02:34:21	02:54:12	02:38:36	02:39:10	00:04:15	00:00:34	110Presentation	0.214106	Presentation	110				X								A		Wat is er mis?				00:00:34														0.214106
							131	02:34:21	02:54:12	02:39:22	02:40:01	00:05:01	00:00:39	111Presentation	0.252729	Presentation	111				X								A		Beluistert de longen				00:00:39														0.252729
							131	02:34:21	02:54:12	02:40:01	02:40:07	00:05:40	00:00:06	112Presentation	0.285474	Presentation	112				X								A		"Het is niet zo erg als vorige keer"				00:00:06														0.285474
							131	02:34:21	02:54:12	02:40:30	02:40:47	00:06:09	00:00:17	113Presentation	0.309824	Presentation	113				X								A		Hoelang is dit nu al aan de gang?				00:00:17														0.309824
							131	02:34:21	02:54:12	02:40:48	02:40:53	00:06:27	00:00:05	136Assessment	0.324937	Assessment	136						X						A		Meet temperatuur						00:00:05
							131	02:34:21	02:54:12	02:40:54	02:40:55	00:06:33	00:00:01	122Reasoning	0.329975	Reasoning	122							X					A		Concludeert dat er een goede temperatuur is							00:00:01
							131	02:34:21	02:54:12	02:42:10	02:51:33	00:07:49	00:09:23	39Treatment	0.393787	Treatment	39									X			P		Vernevelen als therapie, chaffeur zet kapje op, vpk: zet verneveelmachine aan									00:09:23
							131	02:34:21	02:54:12	02:43:11	02:43:18	00:08:50	00:00:07	159Anamnesis	0.445004	Anamnesis	159					X							A		Vraagt naar allergiën					00:00:07
							131	02:34:21	02:54:12	02:43:52	02:44:16	00:09:31	00:00:24	160Anamnesis	0.479429	Anamnesis	160					X							A		Vraagt naar medicatie					00:00:24
							131	02:34:21	02:54:12	02:44:27	02:44:30	00:10:06	00:00:03	123Reasoning	0.508816	Reasoning	123							X					A		Beredeneert dat vernevelen vrij snel verlichting moet geven							00:00:03
							131	02:34:21	02:54:12	02:44:50	02:44:58	00:10:29	00:00:08	161Anamnesis	0.528128	Anamnesis	161					X							A		Vraagt wederom naar de medicatie					00:00:08
							131	02:34:21	02:54:12	02:45:15	02:45:17	00:10:54	00:00:02	137Assessment	0.549118	Assessment	137						X						A		Concludeert dat het zuurstofgehalte in het bloed omhoog gaat						00:00:02
							131	02:34:21	02:54:12	02:46:10	02:46:19	00:11:49	00:00:09	162Anamnesis	0.595298	Anamnesis	162					X							A		Vraagt of er al verbetering is					00:00:09
							131	02:34:21	02:54:12	02:46:38	02:47:33	00:12:17	00:00:55	124Reasoning	0.618808	Reasoning	124							X					A		Concludeert wat er aan de hand is							00:00:55
							131	02:34:21	02:54:12	02:46:53	02:47:33	00:12:32	00:00:40	18Resolution	0.631402	Resolution	18								X				A		Beslist als hij geen vebetering hoort dat hij gaat bellen met de huisarts								00:00:40
							131	02:34:21	02:54:12	02:48:58	02:49:00	00:14:37	00:00:02	163Anamnesis	0.736356	Anamnesis	163					X							A		Vraagt of het dieper ademhalen al wat beter gaat					00:00:02
							131	02:34:21	02:54:12	02:49:19	02:49:43	00:14:58	00:00:24	48Others	0.753988	Others	48											X	A		Legt vervolg uit en wat er allemaal voorkomen kan worden											00:00:24
							131	02:34:21	02:54:12	02:49:46	02:50:37	00:15:25	00:00:51	138Assessment	0.776658	Assessment	138						X						A		Luistert wederom naar de longen voor verbetering						00:00:51
							131	02:34:21	02:54:12	02:50:13	02:50:14	00:15:52	00:00:01	139Assessment	0.799328	Assessment	139						X						A		Concludeert door het luisteren dat het al wat beter gaat						00:00:01
							131	02:34:21	02:54:12	02:50:49	02:51:30	00:16:28	00:00:41	49Others	0.829555	Others	49											X	A		Vpk legt uit hoe de vernevelaar werkt											00:00:41
							131	02:34:21	02:54:12	02:51:39	02:52:00	00:17:18	00:00:21	164Anamnesis	0.871537	Anamnesis	164					X							A		Zie je het zitten om de nacht zo door te komen?					00:00:21
							131	02:34:21	02:54:12	02:52:12	02:55:22	00:17:51	00:03:10	23Transfer	0.899244	Transfer	23										X		A		Vpk geeft advies, achterdeurinfo										00:03:10
geen vervoer	on-scene end		00:16:12		00:19:51	0:21:17	131	02:34:21	02:54:12	02:54:07	02:54:12	00:19:46	00:00:05	24Transfer	0.995802	Transfer	24										X		A		einde consult, patient blijft thuis										00:00:05
17	response st.						171	09:41:29	10:11:26	09:42:10	09:43:06	00:00:41	00:00:56	98Start	0.0228158	Start	98	X											A		Leest MDT	00:00:56														0.0228158
211020							171	09:41:29	10:11:26	09:43:17	09:43:48	00:01:48	00:00:31	99Start	0.0601002	Start	99	X											A		Leest MDT	00:00:31														0.0601002
							171	09:41:29	10:11:26	09:43:49	09:43:53	00:02:20	00:00:04	100Start	0.0779076	Start	100	X											A		Benoemd aan hand van informatie wat het eventueel kan zijn	00:00:04														0.0779076
							171	09:41:29	10:11:26	09:46:57	09:46:58	00:05:28	00:00:01	101Start	0.182526	Start	101	X											P		PAP, naar aanleiding van ambuchaffeur	00:00:01														0.182526
							171	09:41:29	10:11:26	09:47:04	09:47:29	00:05:35	00:00:25	102Start	0.186422	Start	102	X											A		PAP	00:00:25														0.186422
							171	09:41:29	10:11:26	09:47:50	09:48:20	00:06:21	00:00:30	103Start	0.21202	Start	103	X											A		Bekijkt MDT nog een keer	00:00:30														0.21202
							171	09:41:29	10:11:26	09:49:40	09:49:53	00:08:11	00:00:13	104Start	0.273233	Start	104	X											A		Redeneert nogmaals wat het kan zijn	00:00:13														0.273233
							171	09:41:29	10:11:26	09:50:02	09:50:03	00:08:33	00:00:01	105Start	0.285476	Start	105	X											A		Redeneert dat zuurstof niet perse nodig is	00:00:01														0.285476
	response end	00:08:42					171	09:41:29	10:11:26	09:50:10	09:50:11	00:08:41	00:00:01	106Start	0.289928	Start	106	X													aankomst tp	00:00:01														0.289928
	on-scene st.						171	09:41:29	10:11:26	09:50:12	09:50:35	00:08:43	00:00:23	17Situation	0.291041	Situation	17		X										A		Eerste contact met zorgvrager		00:00:23														0.291041
							171	09:41:29	10:11:26	09:50:36	09:50:37	00:09:07	00:00:01	114Presentation	0.304396	Presentation	114				X								A		Vraagt of dhr inderdaad hoofdpijn heeft				00:00:01														0.304396
							171	09:41:29	10:11:26	09:51:07	09:51:12	00:09:38	00:00:05	115Presentation	0.321647	Presentation	115				X								A		"Vertel is even wat er aan de hand is"				00:00:05														0.321647
							171	09:41:29	10:11:26	09:51:15	09:51:22	00:09:46	00:00:07	66Prologue	0.326099	Prologue	66			X									A		Vraagt hoelang de hoofdpijn al gaande is			00:00:07														0.326099
							171	09:41:29	10:11:26	09:51:23	09:51:55	00:09:54	00:00:32	67Prologue	0.330551	Prologue	67			X									A		Vraagt of dhr eerder zulke klachten heeft gehad			00:00:32														0.330551
							171	09:41:29	10:11:26	09:51:32	09:51:37	00:10:03	00:00:05	116Presentation	0.335559	Presentation	116				X								A		Redeneert aan de hand hoe dhr zit dat het vast niet dezelfde klachten zijn				00:00:05														0.335559
							171	09:41:29	10:11:26	09:51:38	09:51:55	00:10:09	00:00:17	117Presentation	0.338898	Presentation	117				X								A		Concludeert dat dhr aan het hyperventileren is				00:00:17														0.338898
							171	09:41:29	10:11:26	09:51:00	09:52:27	00:09:31	00:01:27	68Prologue	0.317752	Prologue	68			X									A		Vraagt hoe de nacht was			00:01:27														0.317752
							171	09:41:29	10:11:26	09:52:10	09:52:26	00:10:41	00:00:16	118Presentation	0.356706	Presentation	118				X								A		Voelt pols				00:00:16														0.356706
							171	09:41:29	10:11:26	09:52:29	09:52:46	00:11:00	00:00:17	69Prologue	0.367279	Prologue	69			X									A		Vraagt door op het eerder hebben van deze klachten			00:00:17														0.367279
							171	09:41:29	10:11:26	09:52:36	09:52:44	00:11:07	00:00:08	165Anamnesis	0.371174	Anamnesis	165					X							A		Vraagt of dhr samen woont					00:00:08
							171	09:41:29	10:11:26	09:52:47	09:52:49	00:11:18	00:00:02	166Anamnesis	0.377295	Anamnesis	166					X							A		Vraagt naar med gebuik					00:00:02
							171	09:41:29	10:11:26	09:52:52	09:53:09	00:11:23	00:00:17	167Anamnesis	0.380078	Anamnesis	167					X							A		Vraagt naar pijn op de borst klachten					00:00:17
							171	09:41:29	10:11:26	09:52:52	09:53:09	00:11:23	00:00:17	168Anamnesis	0.380078	Anamnesis	168					X							A		Stelt gerichte vragen om DD uit te sluiten					00:00:17
							171	09:41:29	10:11:26	09:53:12	09:53:18	00:11:43	00:00:06	140Assessment	0.391208	Assessment	140						X						A		Doet bloeddrukmeting						00:00:06
							171	09:41:29	10:11:26	09:53:25	09:53:37	00:11:56	00:00:12	141Assessment	0.398442	Assessment	141						X						A		Doet pupilcontrole						00:00:12
							171	09:41:29	10:11:26	09:53:51	09:53:54	00:12:22	00:00:03	169Anamnesis	0.41291	Anamnesis	169					X							A		Vraagt of dhr goed ziet					00:00:03
							171	09:41:29	10:11:26	09:54:10	09:54:22	00:12:41	00:00:12	70Prologue	0.423484	Prologue	70			X									A		Vraagt of er iets gebeurt is vanochtend i.v.m. emotioneel zijn van dhr.			00:00:12														0.423484
							171	09:41:29	10:11:26	09:54:22	09:54:32	00:12:53	00:00:10	119Presentation	0.430161	Presentation	119				X								A		Vraagt waar dhr bang voor is				00:00:10														0.430161
							171	09:41:29	10:11:26	09:54:27	09:54:35	00:12:58	00:00:08	50Others	0.432944	Others	50											X	A		Vertelt dat hij denkt dat het meevalt i.v.m. bevindingen											00:00:08
							171	09:41:29	10:11:26	09:54:47	09:54:48	00:13:18	00:00:01	142Assessment	0.444073	Assessment	142						X						A		Zet bloeddrukmeter aan						00:00:01
							171	09:41:29	10:11:26	09:54:58	09:54:59	00:13:29	00:00:01	125Reasoning	0.450195	Reasoning	125							X					A		Concludeert dat hartslag goed is							00:00:01
							171	09:41:29	10:11:26	09:55:02	09:55:50	00:13:33	00:00:48	170Anamnesis	0.452421	Anamnesis	170					X							A		Vraagt naar onderzoek resultaten en eerdere ziekenhuis bezoeken					00:00:48
							171	09:41:29	10:11:26	09:55:55	09:56:54	00:14:26	00:00:59	143Assessment	0.481914	Assessment	143						X						A		Doet testen i.v.m. lateralisatie						00:00:59
							171	09:41:29	10:11:26	09:56:36	09:56:37	00:15:07	00:00:01	171Anamnesis	0.50473	Anamnesis	171					X							A		Vraagt wie de huisarts is					00:00:01
							171	09:41:29	10:11:26	09:57:02	09:57:14	00:15:33	00:00:12	71Prologue	0.519199	Prologue	71			X									A		Vraagt of dhr vanmorgen nog gedronken heeft			00:00:12														0.519199
							171	09:41:29	10:11:26	09:57:18	09:57:56	00:15:49	00:00:38	144Assessment	0.528102	Assessment	144						X						A		Meet knijpkracht						00:00:38
							171	09:41:29	10:11:26	09:57:57	09:58:03	00:16:28	00:00:06	126Reasoning	0.549805	Reasoning	126							X					A		Concludeert dat bloeddruk goed is en wil nog een suiker prikken							00:00:06
							171	09:41:29	10:11:26	09:58:09	09:58:16	00:16:40	00:00:07	72Prologue	0.556483	Prologue	72			X									A		Vraagt naar gisterenavond			00:00:07														0.556483
							171	09:41:29	10:11:26	09:58:17	09:58:26	00:16:48	00:00:09	145Assessment	0.560935	Assessment	145						X						A		Meet temp.						00:00:09
							171	09:41:29	10:11:26	09:58:17	09:58:23	00:16:48	00:00:06	146Assessment	0.560935	Assessment	146						X						A		Vraagt of het erger wordt						00:00:06
							171	09:41:29	10:11:26	09:58:22	09:58:24	00:16:53	00:00:02	127Reasoning	0.563717	Reasoning	127							X					A		Concludeert dat dhr wel rustiger is							00:00:02
							171	09:41:29	10:11:26	09:58:26	09:58:27	00:16:57	00:00:01	128Reasoning	0.565943	Reasoning	128							X					A		Bevestigt dat temp goed is							00:00:01
							171	09:41:29	10:11:26	09:58:32	09:58:45	00:17:03	00:00:13	147Assessment	0.569282	Assessment	147						X						A		Doet verder onderzoek						00:00:13
							171	09:41:29	10:11:26	09:58:48	09:59:55	00:17:19	00:01:07	148Assessment	0.578186	Assessment	148						X						A		Bloedglucose meting						00:01:07
							171	09:41:29	10:11:26	09:59:05	09:59:25	00:17:36	00:00:20	172Anamnesis	0.587646	Anamnesis	172					X							A		Vraagt verduidelijking naam huisarts					00:00:20
							171	09:41:29	10:11:26	09:59:47	09:59:53	00:18:18	00:00:06	73Prologue	0.611018	Prologue	73			X									A		Vraagt nogmaals hoe de hoofdpijn is begonnen			00:00:06														0.611018
							171	09:41:29	10:11:26	09:59:56	09:59:58	00:18:27	00:00:02	120Presentation	0.616027	Presentation	120				X								A		Vraagt of dhr misselijk is				00:00:02														0.616027
							171	09:41:29	10:11:26	09:59:56	10:00:01	00:18:27	00:00:05	149Assessment	0.616027	Assessment	149						X						A		Legt bloeddruk band aan op andere arm						00:00:05
							171	09:41:29	10:11:26	10:00:00	10:00:03	00:18:31	00:00:03	51Others	0.618253	Others	51											X	A		Zegt alleen bloeddruk hardop maar doet hier verder niets mee											00:00:03
							171	09:41:29	10:11:26	10:00:16	10:00:29	00:18:47	00:00:13	74Prologue	0.627156	Prologue	74			X									A		Vraagt wederom naar vannacht			00:00:13														0.627156
							171	09:41:29	10:11:26	10:00:30	10:00:40	00:19:01	00:00:10	129Reasoning	0.634947	Reasoning	129							X					A		Redeneert waarom hij de huisarts gaat bellen							00:00:10
							171	09:41:29	10:11:26	10:00:46	10:00:48	00:19:17	00:00:02	40Treatment	0.643851	Treatment	40									X			A		Geeft opdracht om naaldje klaar te maken									00:00:02
							171	09:41:29	10:11:26	10:00:49	10:00:55	00:19:20	00:00:06	121Presentation	0.64552	Presentation	121				X								A		Vraagt of dhr misselijk is				00:00:06														0.64552
							171	09:41:29	10:11:26	10:01:01	10:01:02	00:19:32	00:00:01	173Anamnesis	0.652198	Anamnesis	173					X							A		Vraagt achternaam van patiënt					00:00:01
							171	09:41:29	10:11:26	10:01:34	10:01:46	00:20:05	00:00:12	150Assessment	0.670562	Assessment	150						X						A		Kijkt of patiënt tong kan uitsteken						00:00:12
							171	09:41:29	10:11:26	10:02:05	10:02:08	00:20:36	00:00:03	122Presentation	0.687813	Presentation	122				X								A		"Heb je hoofdpijn kerel?"				00:00:03														0.687813
							171	09:41:29	10:11:26	10:02:37	10:02:39	00:21:08	00:00:02	174Anamnesis	0.70562	Anamnesis	174					X							A		Vraagt of dhr links of rechtshandig is					00:00:02
							171	09:41:29	10:11:26	10:02:41	10:02:43	00:21:12	00:00:02	41Treatment	0.707846	Treatment	41									X			A		Beslist aan de hand van rechtshandigheid links naaldje									00:00:02
							171	09:41:29	10:11:26	10:03:23	10:03:33	00:21:54	00:00:10	123Presentation	0.731219	Presentation	123				X								A		Vraagt naar acuut begonnen hoofdpijn				00:00:10														0.731219
							171	09:41:29	10:11:26	10:03:48	10:04:03	00:22:19	00:00:15	19Resolution	0.745131	Resolution	19								X				A		Beslist dat dhr mee gaat naar het ziekenhuis								00:00:15
							171	09:41:29	10:11:26	10:04:03	10:05:57	00:22:34	00:01:54	42Treatment	0.753478	Treatment	42									X			A		Inbrengen infuus									00:01:54
							171	09:41:29	10:11:26	10:05:39	10:05:42	00:24:10	00:00:03	175Anamnesis	0.8069	Anamnesis	175					X							A		Vraagt naar allergieën					00:00:03
							171	09:41:29	10:11:26	10:05:45	10:05:53	00:24:16	00:00:08	176Anamnesis	0.810239	Anamnesis	176					X							A		Vraagt of hij zijn vrouw al heeft ingelicht					00:00:08
							171	09:41:29	10:11:26	10:05:50	10:05:57	00:24:21	00:00:07	43Treatment	0.813022	Treatment	43									X			A		Flusht infuus									00:00:07
							171	09:41:29	10:11:26	10:05:54	10:06:07	00:24:25	00:00:13	130Reasoning	0.815248	Reasoning	130							X					A		Redeneert als het een bloeding is dat ze naar het UMCG moeten							00:00:13
							171	09:41:29	10:11:26	10:06:08	10:06:10	00:24:39	00:00:02	131Reasoning	0.823038	Reasoning	131							X					A		Concludeert aan de hand van het zien van dhr dat het zo niet oogt							00:00:02
							171	09:41:29	10:11:26	10:06:11	10:06:13	00:24:42	00:00:02	177Anamnesis	0.824708	Anamnesis	177					X							A		Vraagt of hij het mee krijgt					00:00:02
							171	09:41:29	10:11:26	10:06:25	10:06:48	00:24:56	00:00:23	44Treatment	0.832499	Treatment	44									X			A		Dient med. toe									00:00:23
							171	09:41:29	10:11:26	10:06:37	10:06:44	00:25:08	00:00:07	45Treatment	0.839176	Treatment	45									X			A		Beslist dat patiënt nog twee pcm mag									00:00:07
							171	09:41:29	10:11:26	10:06:39	10:06:44	00:25:10	00:00:05	178Anamnesis	0.840289	Anamnesis	178					X							A		Vraagt of slikken van tabletten wil					00:00:05
							171	09:41:29	10:11:26	10:06:59	10:10:52	00:25:30	00:03:53	25Transfer	0.851419	Transfer	25										X		A		Overleg met arts SEH										00:03:53
							171	09:41:29	10:11:26	10:07:40	10:08:13	00:26:11	00:00:33	132Reasoning	0.874235	Reasoning	132							X					A		Redeneert en vertelt mogelijke DD: geen indicatie voor SAB, geen bradycardie, geen hypertensie en is voor zelfde klachten eerder in het ziekenhuis geweest							00:00:33
							171	09:41:29	10:11:26	10:08:47	10:09:09	00:27:18	00:00:22	46Treatment	0.911519	Treatment	46									X			A		Dient med. toe									00:00:22
							171	09:41:29	10:11:26	10:09:53	10:09:56	00:28:24	00:00:03	47Treatment	0.948247	Treatment	47									X			A		Dient med. toe									00:00:03
							171	09:41:29	10:11:26	10:10:50	10:10:53	00:29:21	00:00:03	48Treatment	0.979967	Treatment	48									X			A		Dient med toe									00:00:03
							171	09:41:29	10:11:26	10:10:53	10:11:00	00:29:24	00:00:07	52Others	0.981636	Others	52											X	A		Beslissing is al genomen maar medegedeeld											00:00:07
wel vervoer geen beeld	on-scene end		00:21:15		00:29:57	0:22:23	171	09:41:29	10:11:26	10:11:18	10:11:26	00:29:49	00:00:08	53Others	0.995548	Others	53											X	A		Idem aan hierboven											00:00:08
18	response st./end	00:00:41					181	08:16:49	08:56:05	08:16:49	08:17:30	00:00:00	00:00:41	107Start	0	Start	107	X													Opdracht MKA urgentieverandering	00:00:41														0
221020	on-scene st.						181	08:16:49	08:56:05	08:23:54	08:24:05	00:07:05	00:00:11	18Situation	0.18039	Situation	18		X												binnenkomst huis		00:00:11														0.18039
							181	08:16:49	08:56:05	08:24:06	08:24:08	00:07:17	00:00:02	124Presentation	0.185484	Presentation	124				X								A		Eerste contact met de patiënt				00:00:02														0.185484
							181	08:16:49	08:56:05	08:24:24	08:24:32	00:07:35	00:00:08	75Prologue	0.193124	Prologue	75			X									A		Vraagt hoelang het al bloed			00:00:08														0.193124
							181	08:16:49	08:56:05	08:24:35	08:24:40	00:07:46	00:00:05	125Presentation	0.197793	Presentation	125				X								A		Vraagt of patiënt bloedverdunners gebruikt				00:00:05														0.197793
							181	08:16:49	08:56:05	08:24:40	08:34:22	00:07:51	00:09:42	49Treatment	0.199915	Treatment	49									X			A		Drukt de neus dicht									00:09:42
							181	08:16:49	08:56:05	08:24:51	08:24:55	00:08:02	00:00:04	54Others	0.204584	Others	54											X	A		Vertelt dat bloed eventueel in de keel kan komen											00:00:04
							181	08:16:49	08:56:05	08:24:56	08:25:01	00:08:07	00:00:05	126Presentation	0.206706	Presentation	126				X								A		Vraagt of patiënt misselijk is				00:00:05														0.206706
							181	08:16:49	08:56:05	08:25:17	08:25:22	00:08:28	00:00:05	179Anamnesis	0.21562	Anamnesis	179					X							A		Vraagt of patiënt eerder een bloedneus heeft gehad					00:00:05
							181	08:16:49	08:56:05	08:25:49	08:25:55	00:09:00	00:00:06	55Others	0.229202	Others	55											X	A		Vraagt of er iets kouds in huis is											00:00:06
							181	08:16:49	08:56:05	08:25:56	08:26:10	00:09:07	00:00:14	76Prologue	0.232173	Prologue	76			X									A		"Heeft u eerder een bloedneus gehad?"			00:00:14														0.232173
							181	08:16:49	08:56:05	08:26:10	08:26:20	00:09:21	00:00:10	127Presentation	0.238115	Presentation	127				X								A		Vraagt patiënt of zij bloedverdunners gebruikt				00:00:10														0.238115
							181	08:16:49	08:56:05	08:27:38	08:27:51	00:10:49	00:00:13	180Anamnesis	0.275467	Anamnesis	180					X							A		Vpk vraagt of patiënt verder gezond is					00:00:13
							181	08:16:49	08:56:05	08:28:11	08:28:13	00:11:22	00:00:02	151Assessment	0.289474	Assessment	151						X						A		Constateert dat de bloeddruk netjes is.						00:00:02
							181	08:16:49	08:56:05	08:28:49	08:29:02	00:12:00	00:00:13	152Assessment	0.305603	Assessment	152						X						A		Constateert dat het beter gaat met de bloedneus dan voorheen						00:00:13
							181	08:16:49	08:56:05	08:29:32	08:30:12	00:12:43	00:00:40	77Prologue	0.323854	Prologue	77			X									A		Vraagt hoe de bloedneus is ontstaan			00:00:40														0.323854
							181	08:16:49	08:56:05	08:33:02	08:33:09	00:16:13	00:00:07	153Assessment	0.412988	Assessment	153						X						A		Constateert dat de bloeding minder wordt, door aantal druppen						00:00:07
							181	08:16:49	08:56:05	08:34:52	08:35:00	00:18:03	00:00:08	50Treatment	0.459677	Treatment	50									X			A		Spray in de neus om bloeding te stelpen									00:00:08
							181	08:16:49	08:56:05	08:34:54	08:34:57	00:18:05	00:00:03	56Others	0.460526	Others	56											X	A		Vpk legt uit dat door de neusspray de bloedvaten gaan samenknijpen											00:00:03
							181	08:16:49	08:56:05	08:35:23	08:38:14	00:18:34	00:02:51	51Treatment	0.472835	Treatment	51									X			A		Knijpt neus weer dicht									00:02:51
							181	08:16:49	08:56:05	08:38:15	08:39:34	00:21:26	00:01:19	52Treatment	0.54584	Treatment	52									X			A		Brengt neustampon in									00:01:19
							181	08:16:49	08:56:05	08:40:39	08:40:50	00:23:50	00:00:11	181Anamnesis	0.606961	Anamnesis	181					X							A		Vraagt of patiënt druk in de neus voelt					00:00:11
							181	08:16:49	08:56:05	08:40:54	08:41:26	00:24:05	00:00:32	57Others	0.613328	Others	57											X	A		Vertelt hoe de tampon zijn werk doet											00:00:32
							181	08:16:49	08:56:05	08:41:34	08:41:46	00:24:45	00:00:12	53Treatment	0.630306	Treatment	53									X			A		Spuit extra lucht in de tampon									00:00:12
							181	08:16:49	08:56:05	08:42:15	08:42:18	00:25:26	00:00:03	182Anamnesis	0.647708	Anamnesis	182					X							A		Vraagt opm pasjes met gegevens					00:00:03
							181	08:16:49	08:56:05	08:44:56	08:46:23	00:28:07	00:01:27	58Others	0.716044	Others	58											X	A		Overdracht en overleg met SEH											00:01:27
							181	08:16:49	08:56:05	08:46:49	08:47:19	00:30:00	00:00:30	20Resolution	0.764007	Resolution	20								X				A		Beslist dat mevrouw morgen even naar de huisarts moet gaan								00:00:30
							181	08:16:49	08:56:05	08:50:36	08:53:10	00:33:47	00:02:34	59Others	0.860357	Others	59											X	A		Overleg met huisarts											00:02:34
							181	08:16:49	08:56:05	08:53:34	08:53:39	00:36:45	00:00:05	133Reasoning	0.935908	Reasoning	133							X					A		Verwacht dat het niet meer gaat bloeden							00:00:05
geen vervoer	on-scene end		00:38:35		00:39:16	0:25:08	181	08:16:49	08:56:05	08:53:40	08:56:05	00:36:51	00:02:25	26Transfer	0.938455	Transfer	26										X		A		Transfer: overdracht aan met patiënt										00:02:25
19	response st.						31	10:33:40	11:10:16	10:33:40	10:33:55	00:00:00	00:00:15	108Start	0	Start	108	X											P		AVP krijgt adres- en patiëntengegevens vanuit de meldkamer.	00:00:15														0
COMPLEET							31	10:33:40	11:10:16	10:33:56	10:34:04	00:00:16	00:00:08	109Start	0.00728597	Start	109	X											A		ACH vraagt aan AVP of het om een A1 rit gaat. Hierop antwoord de AVP: " nou dat lijkt mij als hij niet wekbaar is. Er staat A2, maar doe maar A1".	00:00:08														0.00728597
221020							31	10:33:40	11:10:16	10:34:38	10:34:50	00:00:58	00:00:12	110Start	0.0264117	Start	110	X											P		AVP leest de patiëntengegevens van de meldkamer.	00:00:12														0.0264117
							31	10:33:40	11:10:16	10:34:48	10:34:53	00:01:08	00:00:05	111Start	0.0309654	Start	111	X											A		AVP benoemd suikerziekte of emoties een mogelijk oorzaak zouden kunnen zijn.	00:00:05														0.0309654
							31	10:33:40	11:10:16	10:34:54	10:34:55	00:01:14	00:00:01	112Start	0.0336976	Start	112	X											A		AVP bepaald welke materialen mee moeten genomen worden. (PAP)	00:00:01														0.0336976
							31	10:33:40	11:10:16	10:35:54	10:35:56	00:02:14	00:00:02	113Start	0.06102	Start	113	X											A		AVP benoemd dat alle materialen mee naar binnen gaan, behalve de brancard. (PAP)	00:00:02														0.06102
							31	10:33:40	11:10:16	10:36:06	10:36:13	00:02:26	00:00:07	114Start	0.0664845	Start	114	X											P		AVP leest de patiëntengegevens van de meldkamer.	00:00:07														0.0664845
							31	10:33:40	11:10:16	10:36:19	10:36:20	00:02:39	00:00:01	115Start	0.0724044	Start	115	X											A		AVP zegt: "we nemen eerst alles maar even mee". (materiaal)	00:00:01														0.0724044
	response end	00:03:28					31	10:33:40	11:10:16	10:36:56	10:37:08	00:03:16	00:00:12	19Situation	0.0892532	Situation	19		X												binnenkomst huis		00:00:12														0.0892532
	on-scene st.						31	10:33:40	11:10:16	10:37:08	10:37:11	00:03:28	00:00:03	128Presentation	0.0947177	Presentation	128				X								A		eerste contact met de patiënt				00:00:03														0.0947177
							31	10:33:40	11:10:16	10:37:10	10:37:11	00:03:30	00:00:01	129Presentation	0.0956284	Presentation	129				X								A		AVP vraagt: "is meneer suikerpatiënt?"				00:00:01														0.0956284
							31	10:33:40	11:10:16	10:37:26	10:37:37	00:03:46	00:00:11	134Reasoning	0.102914	Reasoning	134							X					A		AVP redeneert vanuit de eerste indruk van de patiënt (niet wekbaar en mogelijk suikerpatiënt) en bepaald dat de brancard opgehaald moet worden en dat alle tassen met materialen hier moeten blijven.							00:00:11
							31	10:33:40	11:10:16	10:37:37	10:37:40	00:03:57	00:00:03	154Assessment	0.107923	Assessment	154						X						A		AVP sluit de patiënt aan op de saturatiemeter.						00:00:03
							31	10:33:40	11:10:16	10:37:40	10:37:45	00:04:00	00:00:05	155Assessment	0.10929	Assessment	155						X						A		AVP probeert de patiënt nogmaals wakker te schudden.						00:00:05
							31	10:33:40	11:10:16	10:37:46	10:37:57	00:04:06	00:00:11	78Prologue	0.112022	Prologue	78			X									A		AVP brengt in kaart dat de patiënt al aangekleed is en gegeten heeft.			00:00:11														0.112022
							31	10:33:40	11:10:16	10:37:57	10:37:58	00:04:17	00:00:01	183Anamnesis	0.117031	Anamnesis	183					X							A		AVP vraagt of de patiënt alleen woont.					00:00:01
							31	10:33:40	11:10:16	10:38:06	10:38:11	00:04:26	00:00:05	79Prologue	0.121129	Prologue	79			X									A		AVP constateert dat de patiënt een bel om heeft, maar niet heeft gebeld voorafgaand aan de klachten.			00:00:05														0.121129
							31	10:33:40	11:10:16	10:38:13	10:39:47	00:04:33	00:01:34	156Assessment	0.124317	Assessment	156						X						A		AVP sluit de patiënt aan op de monitor.						00:01:34
							31	10:33:40	11:10:16	10:38:26	10:38:48	00:04:46	00:00:22	157Assessment	0.130237	Assessment	157						X						A		AVP zegt dat de huishoudelijkhulp de zoons van de patiënt mag bellen om zo het reanimatiebeleid vast te stellen.						00:00:22
							31	10:33:40	11:10:16	10:38:40	10:38:44	00:05:00	00:00:04	135Reasoning	0.136612	Reasoning	135							X					A		AVP interpreteert uit de toestand van de patiënt dat het belangrijk is om een reanimatiebeleid vast te stellen.							00:00:04
							31	10:33:40	11:10:16	10:38:48	10:38:49	00:05:08	00:00:01	158Assessment	0.140255	Assessment	158						X						A		AVP constateert dat de patiënt zweterig is.						00:00:01
							31	10:33:40	11:10:16	10:39:01	10:39:03	00:05:21	00:00:02	184Anamnesis	0.146175	Anamnesis	184					X							P		Huishoudelijk hulp geeft aan dat de patiënt verdrietig is. Hierop vraagt de AVP naar de reden, maar krijgt hier geen antwoord op.					00:00:02
							31	10:33:40	11:10:16	10:39:13	10:39:14	00:05:33	00:00:01	130Presentation	0.151639	Presentation	130				X								A		AVP vraagt of de patiënt suikerpatiënt is.				00:00:01														0.151639
							31	10:33:40	11:10:16	10:39:30	10:39:34	00:05:50	00:00:04	159Assessment	0.159381	Assessment	159						X						A		AVP benoemd dat de patiënt zweterig is en vraagt aan de ACH of hij een bloedsuiker wil meten.						00:00:04
							31	10:33:40	11:10:16	10:39:39	10:39:43	00:05:59	00:00:04	160Assessment	0.163479	Assessment	160						X						A		AVP constateert dat de patiënt in ieder geval een ritme heeft.						00:00:04
							31	10:33:40	11:10:16	10:39:56	10:40:00	00:06:16	00:00:04	60Others	0.17122	Others	60											X	A		AVP vraagt aan de zoon over het reanimatiebeleid. De zoon geeft aan dat zijn vader niet gereanimeerd wil worden.											00:00:04
							31	10:33:40	11:10:16	10:40:03	10:40:04	00:06:23	00:00:01	61Others	0.174408	Others	61											X	A		AVP zegt tegen de zoon: "hij is niet aanspreekbaar, maar heeft wel een goede hartactie".											00:00:01
							31	10:33:40	11:10:16	10:40:05	10:40:27	00:06:25	00:00:22	185Anamnesis	0.175319	Anamnesis	185					X							A		AVP brengt met behulp van de zoon de voorgeschiedenis in kaart.					00:00:22
							31	10:33:40	11:10:16	10:40:29	10:40:30	00:06:49	00:00:01	21Resolution	0.186248	Resolution	21								X				A		AVP neemt het besluit om de patiënt sowieso mee naar het ziekenhuis te nemen.								00:00:01
							31	10:33:40	11:10:16	10:40:30	10:40:47	00:06:50	00:00:17	186Anamnesis	0.186703	Anamnesis	186					X							A		De behandelingsbeperking wordt in overleg met de zoon vastgelegd (niet reanimeren en geen ziekenhuisopname).					00:00:17
							31	10:33:40	11:10:16	10:40:56	10:41:00	00:07:16	00:00:04	62Others	0.198543	Others	62											X	A		AVP besluit om de huisarts te bellen.											00:00:04
							31	10:33:40	11:10:16	10:41:19	10:41:20	00:07:39	00:00:01	161Assessment	0.209016	Assessment	161						X						A		AVP checkt bij de ACH of de bloedsuiker wordt gemeten.						00:00:01
							31	10:33:40	11:10:16	10:41:53	10:42:03	00:08:13	00:00:10	162Assessment	0.224499	Assessment	162						X						A		AVP wil nog een bloeddruk meten en een ECG maken.						00:00:10
							31	10:33:40	11:10:16	10:42:05	10:42:07	00:08:25	00:00:02	136Reasoning	0.229964	Reasoning	136							X					A		AVP vraagt zich af wat de patiënt toch zal hebben.							00:00:02
							31	10:33:40	11:10:16	10:42:10	10:42:20	00:08:30	00:00:10	163Assessment	0.23224	Assessment	163						X						A		AVP schijnt met een lamp in de patiënt in zijn ogen.						00:00:10
							31	10:33:40	11:10:16	10:42:18	10:42:19	00:08:38	00:00:01	164Assessment	0.235883	Assessment	164						X						A		AVP benoemd dat de patiënt zweterig is.						00:00:01
							31	10:33:40	11:10:16	10:42:20	10:42:23	00:08:40	00:00:03	187Anamnesis	0.236794	Anamnesis	187					X							A		AVP geeft aan dat de patiënt medicatie tegen prostaatcarcinoom gebruikt.					00:00:03
							31	10:33:40	11:10:16	10:42:25	10:42:27	00:08:45	00:00:02	165Assessment	0.239071	Assessment	165						X						P		AVP zegt: "bloedsuiker is 9,6, dat is goed".						00:00:02
							31	10:33:40	11:10:16	10:42:29	10:42:40	00:08:49	00:00:11	166Assessment	0.240893	Assessment	166						X						A		AVP probeert de patiënt nogmaals wakker te schudden.						00:00:11
							31	10:33:40	11:10:16	10:42:41	10:42:44	00:09:01	00:00:03	131Presentation	0.246357	Presentation	131				X								A		AVP controleert of de mond scheef hangt.				00:00:03														0.246357
							31	10:33:40	11:10:16	10:42:48	10:42:49	00:09:08	00:00:01	167Assessment	0.249545	Assessment	167						X						A		AVP wil een ECG maken.						00:00:01
							31	10:33:40	11:10:16	10:42:50	10:42:53	00:09:10	00:00:03	137Reasoning	0.250455	Reasoning	137							X					A		AVP verwacht dat de tensie aan de lage kant is.							00:00:03
							31	10:33:40	11:10:16	10:43:40	10:43:43	00:10:00	00:00:03	138Reasoning	0.273224	Reasoning	138							X					A		AVP constateert dat de tensie niet wil meten, dus verwacht dat de tensie aan de lage kant is.							00:00:03
							31	10:33:40	11:10:16	10:43:43	10:43:44	00:10:03	00:00:01	139Reasoning	0.27459	Reasoning	139							X					A		AVP wil vanwege de mogelijke lage tensie de patiënt vullen.							00:00:01
							31	10:33:40	11:10:16	10:44:17	10:44:27	00:10:37	00:00:10	140Reasoning	0.290073	Reasoning	140							X					A		AVP wil eerst met de huisarts overleggen, voordat ze een behandeling gaan inzetten. Dit om eventuele beperkingen vast te leggen.							00:00:10
							31	10:33:40	11:10:16	10:44:50	10:44:57	00:11:10	00:00:07	168Assessment	0.3051	Assessment	168						X						A		AVP voelt de pols van de patiënt.						00:00:07
							31	10:33:40	11:10:16	10:45:07	10:45:10	00:11:27	00:00:03	169Assessment	0.312842	Assessment	169						X						A		AVP probeert de patiënt nogmaals wakker te schudden.						00:00:03
							31	10:33:40	11:10:16	10:45:48	10:46:09	00:12:08	00:00:21	63Others	0.331512	Others	63											X	A		AVP belt met de huisarts en overlegt over de huidige toestand.											00:00:21
							31	10:33:40	11:10:16	10:46:09	10:46:45	00:12:29	00:00:36	22Resolution	0.341075	Resolution	22								X				A		In overleg met de huisarts beslist de AVP om de patiënt niet mee te nemen naar het ziekenhuis.								00:00:36
							31	10:33:40	11:10:16	10:46:49	10:46:58	00:13:09	00:00:09	23Resolution	0.35929	Resolution	23								X				A		AVP besluit om de ECG af te koppelen en de patiënt op bed te leggen.								00:00:09
							31	10:33:40	11:10:16	10:46:59	10:47:09	00:13:19	00:00:10	64Others	0.363843	Others	64											X	A		AVP vraagt of de huishoudelijk hulp begrijpt dat er geen behandeling wordt gegeven en dat ze hem op bed gaan leggen.											00:00:10
							31	10:33:40	11:10:16	10:47:23	10:47:24	00:13:43	00:00:01	132Presentation	0.374772	Presentation	132				X								A		AVP zegt: "oh kijk, hij is wakker!"				00:00:01														0.374772
							31	10:33:40	11:10:16	10:47:41	10:49:17	00:14:01	00:01:36	65Others	0.382969	Others	65											X	A		AVP belt met de zoon en brengt hem op de hoogte van de huidige situatie.											00:01:36
							31	10:33:40	11:10:16	10:49:36	10:49:44	00:15:56	00:00:08	133Presentation	0.435337	Presentation	133				X								A		AVP gaat na bij de patiënt of hij meegenomen wil worden naar het ziekenhuis.				00:00:08														0.435337
							31	10:33:40	11:10:16	10:49:53	10:50:00	00:16:13	00:00:07	134Presentation	0.443078	Presentation	134				X								A		AVP gaat na bij de patiënt hoe het gaat.				00:00:07														0.443078
							31	10:33:40	11:10:16	10:50:58	10:50:59	00:17:18	00:00:01	135Presentation	0.472678	Presentation	135				X								A		AVP vraagt: "heeft u pijn?"				00:00:01														0.472678
							31	10:33:40	11:10:16	10:51:05	10:51:11	00:17:25	00:00:06	80Prologue	0.475865	Prologue	80			X									A		AVP vraagt: "bent u vanmorgen goed opgestaan?"			00:00:06														0.475865
							31	10:33:40	11:10:16	10:51:22	10:51:25	00:17:42	00:00:03	136Presentation	0.483607	Presentation	136				X								A		AVP vraagt: "heeft u pijn?"				00:00:03														0.483607
							31	10:33:40	11:10:16	10:51:26	10:51:35	00:17:46	00:00:09	81Prologue	0.485428	Prologue	81			X									A		AVP vraagt of de patiënt het idee heeft gehad dat hij weg is gezakt in de stoel.			00:00:09														0.485428
							31	10:33:40	11:10:16	10:51:37	10:51:53	00:17:57	00:00:16	188Anamnesis	0.490437	Anamnesis	188					X							A		AVP vraagt aan de patiënt of hij 's nachts goed slaapt.					00:00:16
							31	10:33:40	11:10:16	10:51:56	10:51:58	00:18:16	00:00:02	170Assessment	0.499089	Assessment	170						X						A		AVP voelt de pols van de patiënt.						00:00:02
							31	10:33:40	11:10:16	10:51:56	10:52:00	00:18:16	00:00:04	141Reasoning	0.499089	Reasoning	141							X					A		AVP voelt de pols van de patiënt en benoemd dat het krachtig is. AVP redeneert vanuit de krachtige pols dat de bloeddruk mogelijk weer gestegen is.							00:00:04
							31	10:33:40	11:10:16	10:52:01	10:52:02	00:18:21	00:00:01	189Anamnesis	0.501366	Anamnesis	189					X							P		Patiënt geeft aan dat hij bloedarmoede heeft.					00:00:01
							31	10:33:40	11:10:16	10:52:09	10:53:18	00:18:29	00:01:09	66Others	0.505009	Others	66											X	A		AVP brengt de patiënt op de hoogte van de situatie.											00:01:09
							31	10:33:40	11:10:16	10:53:44	10:53:56	00:20:04	00:00:12	142Reasoning	0.54827	Reasoning	142							X					A		AVP benoemd dat ze vermoedt dat de bloeddruk erg laag geweest is, waardoor de patiënt een wegraking gehad heeft.							00:00:12
							31	10:33:40	11:10:16	10:54:35	10:55:29	00:20:55	00:00:54	67Others	0.571494	Others	67											X	A		AVP vat de situatie nogmaals samen voor de patiënt en de huishoudelijk hulp.											00:00:54
							31	10:33:40	11:10:16	10:54:50	10:55:00	00:21:10	00:00:10	143Reasoning	0.578324	Reasoning	143							X					A		AVP vermoedde eerst dat het een hersenbloeding, herseninfarct of iets met het hart was.							00:00:10
Documentatie							31	10:33:40	11:10:16	10:57:46	10:59:46	00:24:06	00:02:00	190Anamnesis	0.65847	Anamnesis	190					X							A		AVP voert patiëntengegevens in de EDAZ.					00:02:00
							31	10:33:40	11:10:16	11:00:48	11:00:50	00:27:08	00:00:02	191Anamnesis	0.741348	Anamnesis	191					X							P		AVP ziet medicatie op het nachtkastje liggen en bekijkt dit.					00:00:02
							31	10:33:40	11:10:16	11:01:26	11:02:13	00:27:46	00:00:47	68Others	0.758652	Others	68											X	A		AVP vat de situatie samen voor de schoondochter.											00:00:47
							31	10:33:40	11:10:16	11:02:45	11:03:28	00:29:05	00:00:43	69Others	0.794627	Others	69											X	A		AVP hervat de samenvatting voor de schoondochter.											00:00:43
documentatie							31	10:33:40	11:10:16	11:03:30	11:04:07	00:29:50	00:00:37	192Anamnesis	0.815118	Anamnesis	192					X							A		AVP voert patiëntengegevens in de EDAZ.					00:00:37
							31	10:33:40	11:10:16	11:04:11	11:04:38	00:30:31	00:00:27	70Others	0.833789	Others	70											X	A		AVP vat nogmaals de situatie samen voor de schoondochter en legt uit aan welke diagnoses zij eerst zat te denken (herseninfarct/bloeding).											00:00:27
							31	10:33:40	11:10:16	11:04:55	11:05:00	00:31:15	00:00:05	137Presentation	0.853825	Presentation	137				X								P		AVP vraagt aan de patiënt of hij incontinent is geweest (nadat schoondochter erover begint).				00:00:05														0.853825
							31	10:33:40	11:10:16	11:05:04	11:05:14	00:31:24	00:00:10	144Reasoning	0.857923	Reasoning	144							X					A		AVP benoemd dat het een hele andere meneer is en dat ze dachten dat het niet goed zou komen.							00:00:10
documentatie							31	10:33:40	11:10:16	11:05:16	11:07:22	00:31:36	00:02:06	193Anamnesis	0.863388	Anamnesis	193					X							A		AVP schrijft de medicatie op in de EDAZ.					00:02:06
							31	10:33:40	11:10:16	11:05:37	11:05:44	00:31:57	00:00:07	145Reasoning	0.872951	Reasoning	145							X					A		AVP noemt de diagnose (een vasovagale reactie, collaps op basis van misschien een laag hb, bloeddruk naar beneden).							00:00:07
geen vervoer	on-scene end		00:33:08		00:36:36	0:22:06	31	10:33:40	11:10:16	11:07:24	11:10:16	00:33:44	00:02:52	27Transfer	0.921676	Transfer	27										X		A		AVP schrijft een overdracht voor de huisarts.										00:02:52
20	repsonse st./end	00:02:00					61	11:12:00	11:39:16	11:12:00	11:14:00	00:00:00	00:02:00	116Start	0	Start	116	X													Opdracht MKA	00:02:00														0
transfer mist	on-scene st.						61	11:12:00	11:39:15	11:15:24	11:16:43	00:03:24	00:01:19	20Situation	0.124771	Situation	20		X												aankomst tp		00:01:19														0.124771
221020							61	11:12:00	11:39:15	11:16:43	11:16:52	00:04:43	00:00:09	138Presentation	0.173089	Presentation	138				X								A		AVP vormt een eerste indruk en stelt zich voor.				00:00:09														0.173089
							61	11:12:00	11:39:15	11:16:54	11:17:06	00:04:54	00:00:12	139Presentation	0.179817	Presentation	139				X								A		AVP zegt: "ik begrijp dat je iets tegen je gezicht aan hebt gekregen" en vraagt na hoe het gebeurd is.				00:00:12														0.179817
							61	11:12:00	11:39:15	11:17:09	11:17:10	00:05:09	00:00:01	194Anamnesis	0.188991	Anamnesis	194					X							A		AVP vraagt of de patient goed gezond is.					00:00:01
							61	11:12:00	11:39:15	11:17:11	11:17:12	00:05:11	00:00:01	195Anamnesis	0.190214	Anamnesis	195					X							A		AVP vraagt of de patient medicatie gebruikt (AMBU).					00:00:01
							61	11:12:00	11:39:15	11:17:14	11:17:24	00:05:14	00:00:10	82Prologue	0.192049	Prologue	82			X									A		AVP vraagt of de patient buiten bewustzijn is geweest.			00:00:10														0.192049
							61	11:12:00	11:39:15	11:17:29	11:17:37	00:05:29	00:00:08	140Presentation	0.201223	Presentation	140				X								P		Patiënt geeft aan een brug (tanden) in zijn mond te hebben die eruit zijn geslagen.				00:00:08														0.201223
							61	11:12:00	11:39:15	11:17:39	11:17:43	00:05:39	00:00:04	141Presentation	0.207339	Presentation	141				X								P		Omstander geeft aan dat de patiënt continu moet boeren.				00:00:04														0.207339
							61	11:12:00	11:39:15	11:17:43	11:17:52	00:05:43	00:00:09	83Prologue	0.209786	Prologue	83			X									P		Omstander geeft aan dat de patiënt een aantal flinke klappen heeft gehad.			00:00:09														0.209786
							61	11:12:00	11:39:15	11:17:53	11:17:58	00:05:53	00:00:05	171Assessment	0.215902	Assessment	171						X						A		AVP besluit om de patiënt verder in de ambulance te gaan onderzoeken.						00:00:05
							61	11:12:00	11:39:15	11:17:58	11:17:59	00:05:58	00:00:01	196Anamnesis	0.21896	Anamnesis	196					X							P		Omstander geeft aan dat de patiënt licht in het hoofd is.					00:00:01
							61	11:12:00	11:39:15	11:18:02	11:18:06	00:06:02	00:00:04	71Others	0.221407	Others	71											X	P		ACH overlegt met de AVP over assistentie en haalt brancard op. AVP bevestigt dit.											00:00:04
							61	11:12:00	11:39:15	11:18:33	11:18:41	00:06:33	00:00:08	84Prologue	0.240367	Prologue	84			X									A		AVP vraagt of de patiënt aan het sporten was en hoelang hij er al was.			00:00:08														0.240367
							61	11:12:00	11:39:15	11:19:17	11:19:23	00:07:17	00:00:06	85Prologue	0.267278	Prologue	85			X									P		Omstander geeft aan dat de patiënt 3 tot 5 klappen kreeg en dat het heel snel ging.			00:00:06														0.267278
							61	11:12:00	11:39:15	11:19:52	11:19:57	00:07:52	00:00:05	86Prologue	0.288685	Prologue	86			X									A		AVP vraagt op de patient alleen klappen in het gezicht heeft gehad.			00:00:05														0.288685
							61	11:12:00	11:39:15	11:19:53	11:20:18	00:07:53	00:00:25	142Presentation	0.289297	Presentation	142				X								A		AVP beoordeelt de nek en wervelkolom.				00:00:25														0.289297
							61	11:12:00	11:39:15	11:19:58	11:20:08	00:07:58	00:00:10	143Presentation	0.292355	Presentation	143				X								A		AVP beoordeelt of de patiënt georiënteerd is in de tijd (dag, datum en tijdstip).				00:00:10														0.292355
							61	11:12:00	11:39:15	11:22:59	11:23:06	00:10:59	00:00:07	144Presentation	0.403058	Presentation	144				X								A		AVP vraagt hoe het met de pijn is. De patiënt geeft aan dat hij licht in zijn hoofd is en tintelingen in de arm heeft.				00:00:07														0.403058
							61	11:12:00	11:39:15	11:23:07	11:23:14	00:11:07	00:00:07	72Others	0.407951	Others	72											X	A		AVP geeft aan dat de tinteling in de arm kan komen door hyperventilatie (?), maar de patiënt hoeft er niet al te veel zorgen over te maken.											00:00:07
							61	11:12:00	11:39:15	11:23:27	11:23:31	00:11:27	00:00:04	146Reasoning	0.420183	Reasoning	146							X					A		AVP denkt dat ze naar het ziekenhuis gaan.							00:00:04
							61	11:12:00	11:39:15	11:25:52	11:26:27	00:13:52	00:00:35	172Assessment	0.508869	Assessment	172						X						A		AVP sluit de patiënt aan op de monitor.						00:00:35
							61	11:12:00	11:39:15	11:26:09	11:26:20	00:14:09	00:00:11	173Assessment	0.519266	Assessment	173						X						A		AVP benoemd dat het zuurstofgehalte 99% is en dat dat goed is, maar dat het wel wat kan wijzen op hyperventilatie.						00:00:11
							61	11:12:00	11:39:15	11:26:25	11:26:28	00:14:25	00:00:03	197Anamnesis	0.529052	Anamnesis	197					X							P		De patiënt benoemd dat zijn neus verstopt zit met bloed.					00:00:03
							61	11:12:00	11:39:15	11:26:43	11:26:50	00:14:43	00:00:07	174Assessment	0.540061	Assessment	174						X						A		AVP bekijkt de tanden van de patiënt.						00:00:07
							61	11:12:00	11:39:15	11:28:02	11:28:07	00:16:02	00:00:05	73Others	0.588379	Others	73											X	A		AVP vat de gebeurtenis en de klachten samen.											00:00:05
							61	11:12:00	11:39:15	11:28:10	11:28:13	00:16:10	00:00:03	198Anamnesis	0.593272	Anamnesis	198					X							A		AVP vraagt of de patiënt medicatie gebruikt en allergieën heeft.					00:00:03
							61	11:12:00	11:39:15	11:28:13	11:28:16	00:16:13	00:00:03	199Anamnesis	0.595107	Anamnesis	199					X							A		AVP vraagt of de patiënt onder behandeling is bij een specialist.					00:00:03
							61	11:12:00	11:39:15	11:28:16	11:28:19	00:16:16	00:00:03	200Anamnesis	0.596942	Anamnesis	200					X							A		AVP zegt: "je bent dus eigenlijk knetter gezond".					00:00:03
							61	11:12:00	11:39:15	11:28:24	11:28:28	00:16:24	00:00:04	175Assessment	0.601835	Assessment	175						X						A		AVP benoemd dat de patiënt een flinke bult op het voorhoofd heeft.						00:00:04
							61	11:12:00	11:39:15	11:28:29	11:29:24	00:16:29	00:00:55	145Presentation	0.604893	Presentation	145				X								A		AVP doet lichamelijk onderzoek (hoofd, nek, schouders, sternum en buik) en vraagt de ogen te sluiten en weer te openen.				00:00:55														0.604893
							61	11:12:00	11:39:15	11:28:35	11:28:47	00:16:35	00:00:12	87Prologue	0.608563	Prologue	87			X									P		De patiënt vertelt wat hij zich kan herinneren van de gebeurtenis.			00:00:12														0.608563
							61	11:12:00	11:39:15	11:29:04	11:29:07	00:17:04	00:00:03	176Assessment	0.6263	Assessment	176						X						A		AVP zegt: "buik heb je ook niks aan he? Hij heeft je tegen het hoofd aangeslagen".						00:00:03
							61	11:12:00	11:39:15	11:29:25	11:29:31	00:17:25	00:00:06	177Assessment	0.639144	Assessment	177						X						A		AVP vindt de neus niet scheef staan.						00:00:06
							61	11:12:00	11:39:15	11:29:47	11:30:06	00:17:47	00:00:19	178Assessment	0.652599	Assessment	178						X						A		AVP vraagt hoe het met de pijn is en neemt een pijnscore af.						00:00:19
							61	11:12:00	11:39:15	11:30:45	11:30:50	00:18:45	00:00:05	74Others	0.688073	Others	74											X	A		AVP vraagt of iemand de EDAZ wil pakken.											00:00:05
							61	11:12:00	11:39:15	11:31:11	11:31:14	00:19:11	00:00:03	147Reasoning	0.703976	Reasoning	147							X					A		AVP besluit dat dit door een tandarts moet gebeuren.							00:00:03
							61	11:12:00	11:39:15	11:31:16	11:31:27	00:19:16	00:00:11	201Anamnesis	0.707034	Anamnesis	201					X							P		De patiënt benoemd dat de ondertanden kapot zijn en er stukjes af zijn.					00:00:11
							61	11:12:00	11:39:15	11:31:39	11:31:44	00:19:39	00:00:05	179Assessment	0.721101	Assessment	179						X						P		AVP ziet geen tekenen van een hersenschudding (na de constatering van de patiënt dat hij wellicht een lichte hersenschudding zou hebben).						00:00:05
							61	11:12:00	11:39:15	11:31:44	11:31:51	00:19:44	00:00:07	148Reasoning	0.724159	Reasoning	148							X					A		AVP wil graag dat de patiënt meegaat naar het ziekenhuis.							00:00:07
							61	11:12:00	11:39:15	11:31:57	11:31:59	00:19:57	00:00:02	180Assessment	0.73211	Assessment	180						X						P		Tensie is 125/82. AVP bevestigt dit.						00:00:02
							61	11:12:00	11:39:15	11:32:05	11:33:44	00:20:05	00:01:39	202Anamnesis	0.737003	Anamnesis	202					X							A		AVP registreert de gegevens van de patiënt in de EDAZ.					00:01:39
							61	11:12:00	11:39:15	11:32:48	11:32:50	00:20:48	00:00:02	75Others	0.763303	Others	75											X	P		ACH vraagt of hij het gezicht van de patiënt moet schoonmaken. AVP gaat akkoord.											00:00:02
							61	11:12:00	11:39:15	11:33:56	11:34:50	00:21:56	00:00:54	28Transfer	0.804893	Transfer	28										X		A		AVP doet de telefonische overdracht naar het ziekenhuis.										00:00:54
							61	11:12:00	11:39:15	11:35:42	11:35:59	00:23:42	00:00:17	203Anamnesis	0.869725	Anamnesis	203					X							A		AVP vraagt of de patiënt afgelopen tijd in het ziekenhuis opgenomen is geweest, of hij op een boerderij/verpleeghuis woont.					00:00:17
							61	11:12:00	11:39:15	11:36:03	11:36:05	00:24:03	00:00:02	24Resolution	0.882569	Resolution	24								X				A		AVP besluit om naar het ziekenhuis te gaan.								00:00:02
							61	11:12:00	11:39:15	11:36:07	11:36:08	00:24:07	00:00:01	76Others	0.885015	Others	76											X	P		ACH vraagt of het om een A2 rit gaat. AVP vindt dat dit het geval is.											00:00:01
Documentatie							61	11:12:00	11:39:15	11:36:58	11:40:02	00:24:58	00:03:04	204Anamnesis	0.916208	Anamnesis	204					X							A		AVP registeert de gegevens van de patiënt in de EDAZ.					00:03:04
	on-scene end		00:23:01				61	11:12:00	11:39:15	11:36:58	11:37:01	00:24:58	00:00:03	146Presentation	0.916208	Presentation	146				X								A		AVP vraagt of de patiënt misselijk is.				00:00:03														0.916208
	transport st.						61	11:12:00	11:39:15	11:37:05	11:37:10	00:25:05	00:00:05	147Presentation	0.920489	Presentation	147				X								P	beloopvraag.	Patiënt geeft aan dat hij zwaar in het hoofd wordt.				00:00:05														0.920489
							61	11:12:00	11:39:15	11:38:59	11:39:03	00:26:59	00:00:04	205Anamnesis	0.990214	Anamnesis	205					X							A		AVP vraagt hoe het nu gaat met de tintelingen.					00:00:04
onvolledig transport	transport end			00:02:14	00:27:15	0:15:10	61	11:12:00	11:39:15	11:39:13	11:39:15	00:27:13	00:00:02	77Others	0.998777	Others	77											X	P		Patiënt zegt zijn gebit te voelen. AVP antwoord hierop: "ja dat zal".											00:00:02
21	response st.						11	14:39:00	15:16:25	14:39:46	14:40:25	00:00:46	00:00:39	117Start	0.02049	Start	117	X											P		AVP leest de informatie vanuit de meldkamer (73-jarige met een epileptische aanval).	00:00:39														0.02049
231020							11	14:39:00	15:16:25	14:40:48	14:40:54	00:01:48	00:00:06	118Start	0.0481069	Start	118	X											P		AVP leest nieuwe informatie vanuit de meldkamer (patiënt heeft nog steeds een snurkende ademhaling).	00:00:06														0.0481069
COMPLEET							11	14:39:00	15:16:25	14:40:56	14:41:00	00:01:56	00:00:04	119Start	0.0516704	Start	119	X											A		AVP overlegt met ACH welke materialen mee worden genomen naar de patiënt (PAP).	00:00:04														0.0516704
	response end	00:02:16					11	14:39:00	15:16:25	14:41:07	14:41:16	00:02:07	00:00:09	120Start	0.0565702	Start	120	X											A		AVP vindt het raar dat iemand van 73 jaar zomaar een insult krijgt en vermoedt dat het iets neurologisch kan zijn.	00:00:09														0.0565702
	on-scene st.						11	14:39:00	15:16:25	14:42:00	14:43:00	00:03:00	00:01:00	21Situation	0.0801782	Situation	21		X												aankomst tp		00:01:00														0.0801782
							11	14:39:00	15:16:25	14:43:03	14:43:06	00:04:03	00:00:03	148Presentation	0.108241	Presentation	148				X								A		AVP vormt een eerste indruk en groet de patiënt.				00:00:03														0.108241
							11	14:39:00	15:16:25	14:43:07	14:43:10	00:04:07	00:00:03	149Presentation	0.110022	Presentation	149				X								A		AVP vraagt aan echtgenote: "is hij al een beetje bij?".				00:00:03														0.110022
							11	14:39:00	15:16:25	14:43:10	14:43:13	00:04:10	00:00:03	150Presentation	0.111359	Presentation	150				X								A		AVP observeert een kaakklem.				00:00:03														0.111359
							11	14:39:00	15:16:25	14:43:13	14:43:14	00:04:13	00:00:01	206Anamnesis	0.112695	Anamnesis	206					X							A		AVP vraagt aan echtgenote: "heeft hij een kunstgebit?".					00:00:01
							11	14:39:00	15:16:25	14:43:14	14:43:17	00:04:14	00:00:03	151Presentation	0.11314	Presentation	151				X								A		AVP bekijkt de pupillen.				00:00:03														0.11314
							11	14:39:00	15:16:25	14:43:18	14:43:21	00:04:18	00:00:03	88Prologue	0.114922	Prologue	88			X									P		Echtgenote zegt: "hij zakte in een keer in elkaar".			00:00:03														0.114922
							11	14:39:00	15:16:25	14:43:25	14:43:35	00:04:25	00:00:10	181Assessment	0.11804	Assessment	181						X						A		AVP besluit om de Rautek toe te passen.						00:00:10
							11	14:39:00	15:16:25	14:43:35	14:43:41	00:04:35	00:00:06	182Assessment	0.122494	Assessment	182						X						A		AVP beoordeelt het bewustzijn van de patiënt.						00:00:06
							11	14:39:00	15:16:25	14:43:43	14:43:44	00:04:43	00:00:01	183Assessment	0.126058	Assessment	183						X						A		AVP besluit dat er snel een glucose moet worden geprikt.						00:00:01
							11	14:39:00	15:16:25	14:43:50	14:43:52	00:04:50	00:00:02	89Prologue	0.129176	Prologue	89			X									A		AVP vraagt aan echtgenote: "hoelang heeft het insult geduurd en wat zag u allemaal?".			00:00:02														0.129176
							11	14:39:00	15:16:25	14:43:53	14:43:55	00:04:53	00:00:02	152Presentation	0.130512	Presentation	152				X								A		AVP ziet dat de patiënt incontinent is van urine en concludeert hieruit dat er een insult is geweest.				00:00:02														0.130512
							11	14:39:00	15:16:25	14:44:09	14:44:16	00:05:09	00:00:07	153Presentation	0.137639	Presentation	153				X								A		AVP spreekt de patiënt aan, beoordeelt het bewustzijn en kijkt naar de pupillen.				00:00:07														0.137639
							11	14:39:00	15:16:25	14:44:20	14:44:21	00:05:20	00:00:01	154Presentation	0.142539	Presentation	154				X								A		AVP observeert een krachtige pols.				00:00:01														0.142539
							11	14:39:00	15:16:25	14:44:36	14:44:41	00:05:36	00:00:05	155Presentation	0.149666	Presentation	155				X								A		AVP zegt: "als die kaakklem niet bijtrekt, is het beter om even naar Leeuwarden te rijden".				00:00:05														0.149666
							11	14:39:00	15:16:25	14:44:43	14:44:53	00:05:43	00:00:10	184Assessment	0.152784	Assessment	184						X						A		AVP luistert naar de harttonen/longen. De AVP zegt: "bloedsuiker 8.4, saturatie 94% en tensie loopt" (uitgevoerd door ACH).						00:00:10
							11	14:39:00	15:16:25	14:44:49	14:44:51	00:05:49	00:00:02	185Assessment	0.155457	Assessment	185						X						A		AVP vindt de saturatie van 94% acceptabel.						00:00:02
							11	14:39:00	15:16:25	14:44:56	14:46:35	00:05:56	00:01:39	54Treatment	0.158575	Treatment	54									X			A		AVP pakt de benodigdheden en prikt een infuusnaald.									00:01:39
							11	14:39:00	15:16:25	14:45:01	14:45:03	00:06:01	00:00:02	90Prologue	0.160802	Prologue	90			X									A		AVP vraagt aan echtgenote: "hoelang duurde het trillen?".			00:00:02														0.160802
							11	14:39:00	15:16:25	14:45:23	14:45:25	00:06:23	00:00:02	149Reasoning	0.170601	Reasoning	149							X					A		AVP geeft aan nog niet tevreden te zijn, maar vindt voor nu de saturatie van 93% acceptabel.							00:00:02
							11	14:39:00	15:16:25	14:45:30	14:45:35	00:06:30	00:00:05	186Assessment	0.173719	Assessment	186						X						A		AVP beoordeelt de kaakklem.						00:00:05
							11	14:39:00	15:16:25	14:45:35	14:45:39	00:06:35	00:00:04	187Assessment	0.175947	Assessment	187						X						A		AVP dient een pijnprikkel toe.						00:00:04
							11	14:39:00	15:16:25	14:45:48	14:45:52	00:06:48	00:00:04	150Reasoning	0.181737	Reasoning	150							X					A		AVP ziet dat de patiënt hoest en concludeert dat het geen totale kaakklem is.							00:00:04
							11	14:39:00	15:16:25	14:46:10	14:46:12	00:07:10	00:00:02	188Assessment	0.191537	Assessment	188						X						A		AVP constateert dat de patiënt beide armen terugtrok.						00:00:02
							11	14:39:00	15:16:25	14:46:36	14:46:41	00:07:36	00:00:05	151Reasoning	0.203118	Reasoning	151							X					A		AVP vindt de AB nog niet 100% en zegt dat hij hem wel vrij houdt.							00:00:05
							11	14:39:00	15:16:25	14:46:46	14:46:50	00:07:46	00:00:04	55Treatment	0.207572	Treatment	55									X			A		AVP flusht het infuusnaaldje.									00:00:04
							11	14:39:00	15:16:25	14:46:54	14:46:55	00:07:54	00:00:01	189Assessment	0.211136	Assessment	189						X						P		ACH benoemdt de bloeddruk richting de AVP (150/84).						00:00:01
							11	14:39:00	15:16:25	14:47:02	14:47:04	00:08:02	00:00:02	152Reasoning	0.214699	Reasoning	152							X					A		AVP vraagt zich af of het postictaal is.							00:00:02
							11	14:39:00	15:16:25	14:47:06	14:47:07	00:08:06	00:00:01	91Prologue	0.216481	Prologue	91			X									P		ACH benoemt dat de patiënt ook urine heeft laten lopen.			00:00:01														0.216481
							11	14:39:00	15:16:25	14:47:09	14:47:13	00:08:09	00:00:04	190Assessment	0.217817	Assessment	190						X						A		AVP constateert dat de patiënt zijn mond nu wel opendoet en dat het geen echte kaakklem is.						00:00:04
							11	14:39:00	15:16:25	14:47:18	14:47:22	00:08:18	00:00:04	191Assessment	0.221826	Assessment	191						X						A		AVP vindt dat de patiënt nog niet helemaal bij is zoals ze hem willen hebben. AVP benoemd dat de glucose 8.4 is.						00:00:04
							11	14:39:00	15:16:25	14:47:24	14:47:25	00:08:24	00:00:01	207Anamnesis	0.224499	Anamnesis	207					X							A		AVP vraagt aan de echtgenote hoe de patiënt heet.					00:00:01
							11	14:39:00	15:16:25	14:47:25	14:47:39	00:08:25	00:00:14	192Assessment	0.224944	Assessment	192						X						A		AVP kijkt naar het bewustzijn, het reactievermogen en beoordeelt de kracht in de handen.						00:00:14
							11	14:39:00	15:16:25	14:47:43	14:47:58	00:08:43	00:00:15	193Assessment	0.232962	Assessment	193						X						A		AVP dient een pijnprikkel toe.						00:00:15
							11	14:39:00	15:16:25	14:47:47	14:48:00	00:08:47	00:00:13	153Reasoning	0.234744	Reasoning	153							X					A		AVP vindt dat de patiënt de pijnprikkel lokaliseert.							00:00:13
							11	14:39:00	15:16:25	14:48:05	14:48:08	00:09:05	00:00:03	154Reasoning	0.242762	Reasoning	154							X					A		AVP zegt: "het is tot nu toe niet direct een …. Insult".							00:00:03
							11	14:39:00	15:16:25	14:48:08	14:48:11	00:09:08	00:00:03	194Assessment	0.244098	Assessment	194						X						A		AVP beoordeelt het bewustzijn.						00:00:03
							11	14:39:00	15:16:25	14:48:11	14:48:12	00:09:11	00:00:01	56Treatment	0.245434	Treatment	56									X			A		AVP wil de patiënt een wendeltje geven.									00:00:01
							11	14:39:00	15:16:25	14:48:15	14:48:16	00:09:15	00:00:01	195Assessment	0.247216	Assessment	195						X						A		AVP wil weten hoe hoog de saturatie nu is (saturatiemeter is van de vinger afgegaan).						00:00:01
							11	14:39:00	15:16:25	14:48:21	14:48:23	00:09:21	00:00:02	25Resolution	0.249889	Resolution	25								X				A		AVP wil de patiënt naar Sneek brengen.								00:00:02
							11	14:39:00	15:16:25	14:48:28	14:48:39	00:09:28	00:00:11	78Others	0.253007	Others	78											X	P		Echtgenote vraagt wat de AVP denkt dat het is. AVP geeft aan dat het een insult is, maar dat de oorzaak nog onduidelijk is.											00:00:11
							11	14:39:00	15:16:25	14:48:40	14:48:45	00:09:40	00:00:05	79Others	0.258352	Others	79											X	A		AVP geeft aan de echtgenote aan dat er in Sneek een scan gemaakt moet worden.											00:00:05
							11	14:39:00	15:16:25	14:48:48	14:48:53	00:09:48	00:00:05	80Others	0.261915	Others	80											X	P		Echtgenote vraagt of het met het hart te maken heeft. Hierop antwoord de AVP dat het waarschijnlijk met het brein te maken heeft.											00:00:05
							11	14:39:00	15:16:25	14:48:58	14:49:07	00:09:58	00:00:09	196Assessment	0.26637	Assessment	196						X						A		AVP vraagt aan echtgenote voor gegevens voor het ziekenhuis (zorgverzekeringspasje).						00:00:09
							11	14:39:00	15:16:25	14:49:16	14:51:56	00:10:16	00:02:40	197Assessment	0.274388	Assessment	197						X						A		AVP maakt een ECG. De AVP controleert het bewustzijn van de patiënt, de pupillen en sluit de saturatiemeter aan.						00:02:40
							11	14:39:00	15:16:25	14:50:11	14:50:12	00:11:11	00:00:01	198Assessment	0.298886	Assessment	198						X						A		AVP vindt de patiënt plukkerig.						00:00:01
							11	14:39:00	15:16:25	14:50:20	14:50:24	00:11:20	00:00:04	208Anamnesis	0.302895	Anamnesis	208					X							A		AVP vraagt naar de patiënt zijn medicatiegebruik.					00:00:04
							11	14:39:00	15:16:25	14:50:25	14:50:40	00:11:25	00:00:15	209Anamnesis	0.305122	Anamnesis	209					X							A		AVP vraagt aan de echtgenote: "is meneer bekend met ziektes of aandoening?" (prostaatoperatie, lymfeklieren verwijderd).					00:00:15
							11	14:39:00	15:16:25	14:50:45	14:50:50	00:11:45	00:00:05	155Reasoning	0.314031	Reasoning	155							X					A		AVP zegt dat de patiënt postictaal is (plukkerig).							00:00:05
							11	14:39:00	15:16:25	14:51:08	14:52:00	00:12:08	00:00:52	156Presentation	0.324276	Presentation	156				X								A		AVP vraagt aan echtgenote over het schudden, hoeveel minuten het duurde en of de patiënt de laatste dagen heeft geklaagd over hoofdpijn .				00:00:52														0.324276
							11	14:39:00	15:16:25	14:51:57	14:52:02	00:12:57	00:00:05	199Assessment	0.346102	Assessment	199						X						A		AVP bekijkt de ECG.						00:00:05
							11	14:39:00	15:16:25	14:51:57	14:52:02	00:12:57	00:00:05	156Reasoning	0.346102	Reasoning	156							X					A		AVP ziet geen infarctbeeld.							00:00:05
							11	14:39:00	15:16:25	14:52:08	14:52:13	00:13:08	00:00:05	210Anamnesis	0.351002	Anamnesis	210					X							A		AVP vraagt aan echtgenote wat voor werk de patiënt normaal gesproken doet.					00:00:05
							11	14:39:00	15:16:25	14:52:16	14:52:36	00:13:16	00:00:20	92Prologue	0.354566	Prologue	92			X									A		AVP vraagt aan de echtgenote: "hij was een boek aan het lezen?".			00:00:20														0.354566
							11	14:39:00	15:16:25	14:52:51	14:52:55	00:13:51	00:00:04	157Reasoning	0.370156	Reasoning	157							X					A		AVP benoemd dat het mooi is dat de patiënt draait en beweegt.							00:00:04
							11	14:39:00	15:16:25	14:53:32	14:53:34	00:14:32	00:00:02	158Reasoning	0.388419	Reasoning	158							X					P		AVP benoemd dat de onrust hoort bij het beeld dat ze zien.							00:00:02
							11	14:39:00	15:16:25	14:53:38	14:53:44	00:14:38	00:00:06	200Assessment	0.391091	Assessment	200						X						A		AVP vraagt aan de patiënt om in zijn handen te knijpen.						00:00:06
							11	14:39:00	15:16:25	14:53:44	14:53:53	00:14:44	00:00:09	81Others	0.393764	Others	81											X	P		AVP benoemd richting echtgenote dat er waarschijnlijk geen sprake is van een herseninfarct, maar dat er een scan van de hersenen gemaakt moet worden.											00:00:09
							11	14:39:00	15:16:25	14:54:16	14:54:19	00:15:16	00:00:03	93Prologue	0.408018	Prologue	93			X									A		AVP constateert dat de patiënt alles heeft laten lopen.			00:00:03														0.408018
							11	14:39:00	15:16:25	14:56:09	14:56:10	00:17:09	00:00:01	159Reasoning	0.458352	Reasoning	159							X					A		AVP fluistert dat er eventueel sprake kan zijn van een tumor.							00:00:01
							11	14:39:00	15:16:25	14:58:07	14:58:29	00:19:07	00:00:22	211Anamnesis	0.510913	Anamnesis	211					X							A		AVP vraagt hoe het met de patiënt gaat, of hij pijn heeft en of hij weet waar hij is.					00:00:22
							11	14:39:00	15:16:25	14:59:18	15:02:14	00:20:18	00:02:56	201Assessment	0.542539	Assessment	201						X						A		AVP sluit de patiënt aan op de monitor. De AVP meet de temperatuur van de patiënt (36.2).						00:02:56
							11	14:39:00	15:16:25	14:59:52	14:59:57	00:20:52	00:00:05	82Others	0.557684	Others	82											X	P		ACH vraagt of de AVP midazolam nodig heeft. De AVP verwacht niet dat de patiënt nog een keer in een insult raakt.											00:00:05
							11	14:39:00	15:16:25	15:01:19	15:01:21	00:22:19	00:00:02	83Others	0.596437	Others	83											X	P		ACH overlegt met AVP of het om een A2 rit gaat.											00:00:02
							11	14:39:00	15:16:25	15:01:22	15:01:29	00:22:22	00:00:07	160Reasoning	0.597773	Reasoning	160							X					A		AVP heeft geen harde verdenking van een CVA, omdat hij alles beweegt. Vindt het voornamelijk een postictaal beeld.							00:00:07
	on-scene end		00:22:54				11	14:39:00	15:16:25	15:04:01	15:04:10	00:25:01	00:00:09	202Assessment	0.668597	Assessment	202						X						A		AVP ziet de patiënt met zijn vingers tikken en denkt dat het misschien nog een partieel insult kan zijn, maar constateert dat dit van de patiënt zelf is en geen partieel insult is.						00:00:09
	transport st.						11	14:39:00	15:16:25	15:05:09	15:06:26	00:26:09	00:01:17	29Transfer	0.698886	Transfer	29										X		A	spontane observatie van lichamelijke klacht (onrust)	AVP neemt contact op met het ziekenhuis en doet een overdracht.										00:01:17
							11	14:39:00	15:16:25	15:05:26	15:05:29	00:26:26	00:00:03	161Reasoning	0.706459	Reasoning	161							X					A		AVP zegt: "hij heeft een partieel insult doorgemaakt en heeft een gran mal doorgemaakt".							00:00:03
							11	14:39:00	15:16:25	15:08:27	15:08:39	00:29:27	00:00:12	162Reasoning	0.787082	Reasoning	162							X					A		AVP probeert de patiënt zo min mogelijk te prikkelen i.v.m. postictaal, dus hij moet rustig bijkomen.							00:00:12
							11	14:39:00	15:16:25	15:09:27	15:09:32	00:30:27	00:00:05	163Reasoning	0.813808	Reasoning	163							X					A		AVP benoemT dat er nog een bewustzijnsdaling is, dat dit vaker gezien wordt bij dit beeld. Maar het duurt wel wat lang.							00:00:05
							11	14:39:00	15:16:25	15:09:37	15:09:38	00:30:37	00:00:01	164Reasoning	0.818263	Reasoning	164							X					A		AVP constateert dat de patiënt motorisch onrustig is.							00:00:01
	transport end			00:12:15	00:37:25	0:19:44	11	14:39:00	15:16:25	15:13:39	15:16:25	00:34:39	00:02:46	30Transfer	0.926058	Transfer	30										X		A		AVP draagt over aan de spoedeisendehulp (arts en verpleegkundigen).										00:02:46
22	response st.						104	09:13:43	10:08:04	09:13:43	09:13:58	00:00:00	00:00:15	121Start	0	Start	121	X											P		AVP leest de informatie vanuit de meldkamer (gastro intestinale bloeding, stabiel).	00:00:15														0
COMPLEET							104	09:13:43	10:08:04	09:14:45	09:14:50	00:01:02	00:00:05	122Start	0.0190126	Start	122	X											A		AVP zegt: "we kunnen eventueel als we infuus zetten, tranexaminezuur geven" (PAP).	00:00:05														0.0190126
231020							104	09:13:43	10:08:04	09:15:06	09:15:23	00:01:23	00:00:17	123Start	0.0254523	Start	123	X											P		ACH vraagt de casus. AVP benoemd dat het een gastro intestinale bloeding is en drie keer bloed verloren (braken of rectaal).	00:00:17														0.0254523
							104	09:13:43	10:08:04	09:15:24	09:15:32	00:01:41	00:00:08	124Start	0.0309721	Start	124	X											A		AVP besluit om een infuus te prikken en tranexaminezuur te geven.	00:00:08														0.0309721
							104	09:13:43	10:08:04	09:15:37	09:15:41	00:01:54	00:00:04	125Start	0.0349586	Start	125	X											A		AVP denkt met een A1 naar het ziekenhuis te gaan en neemt aan dat de huisarts het ziekenhuis regelt.	00:00:04														0.0349586
							104	09:13:43	10:08:04	09:15:42	09:16:14	00:01:59	00:00:32	126Start	0.0364919	Start	126	X											P		AVP krijgt informatie over de ziekenhuizen rondom de woonplaats en heeft geen idee of de chirurg daar dienst heeft. AVP denkt dat het een MDL-arts zal zijn.	00:00:32														0.0364919
							104	09:13:43	10:08:04	09:16:15	09:17:22	00:02:32	00:01:07	84Others	0.0466115	Others	84											X	A		AVP bekijkt het protocol van tranexaminezuur.											00:01:07
							104	09:13:43	10:08:04	09:16:21	09:16:27	00:02:38	00:00:06	127Start	0.0484514	Start	127	X											P		ACH vraagt welke materialen meegenomen moeten worden (PAP).	00:00:06														0.0484514
							104	09:13:43	10:08:04	09:16:23	09:16:27	00:02:40	00:00:04	128Start	0.0490647	Start	128	X											A		AVP zegt dat de monitor mee moet, ondanks dat het nu stabiel is. Het kan snel veranderen.	00:00:04														0.0490647
							104	09:13:43	10:08:04	09:16:50	09:17:14	00:03:07	00:00:24	85Others	0.0573444	Others	85											X	A		AVP zegt: "er is geen contra-indicatie voor tranexaminezuur" en checkt of de AVP het medicijn mag geven en de hoeveelheid.											00:00:24
							104	09:13:43	10:08:04	09:17:24	09:17:32	00:03:41	00:00:08	129Start	0.0677706	Start	129	X											P		ACH vraagt hoeveel er in een ampul zit en AVP vertelt hoeveel de ACH straks moet opzuigen (PAP).	00:00:08														0.0677706
							104	09:13:43	10:08:04	09:20:52	09:21:47	00:07:09	00:00:55	130Start	0.131555	Start	130	X											P		AVP bekijkt nogmaals het informatie scherm (geen nieuwe info) en overleggen waar ze heen moeten.	00:00:55														0.131555
							104	09:13:43	10:08:04	09:21:50	09:21:58	00:08:07	00:00:08	131Start	0.149341	Start	131	X											A		AVP benoemt nogmaals wat er meegenomen wordt qua materiaal (brancard en tas en monitor) en edas hoeft niet mee (PAP).	00:00:08														0.149341
							104	09:13:43	10:08:04	09:21:54	09:21:58	00:08:11	00:00:04	132Start	0.150567	Start	132	X											P		ACH vraagt of de EDAS mee moet, maar AVP maakt de beslissing om de registratie in de auto te doen, omdat de patiënt toch mee gaat.	00:00:04														0.150567
							104	09:13:43	10:08:04	09:22:00	09:22:09	00:08:17	00:00:09	133Start	0.152407	Start	133	X											P		PAP gaat verder.	00:00:09														0.152407
							104	09:13:43	10:08:04	09:22:05	09:22:09	00:08:22	00:00:04	134Start	0.153941	Start	134	X											A		AVP verwacht niet dat ze een ECG hoeven te maken.	00:00:04														0.153941
							104	09:13:43	10:08:04	09:22:13	09:22:27	00:08:30	00:00:14	135Start	0.156394	Start	135	X											P		ACH en de AVP hebben overleg over het ziekenhuis waar ze de patiënt heen willen brengen.	00:00:14														0.156394
	response end	00:09:19					104	09:13:43	10:08:04	09:22:46	09:23:02	00:09:03	00:00:16	136Start	0.166513	Start	136	X											A		AVP zegt: "heeft iemand last van aambeien?" (om de oorzaak van de bloeding vast te bedenken) en geeft aan dat de huisarts hier vast wel naar gevraagd zal hebben, dus dat dit niet het geval zal zijn.	00:00:16														0.166513
	on-scene st.						104	09:13:43	10:08:04	09:24:57	09:25:54	00:11:14	00:00:57	22Situation	0.206685	Situation	22		X												AANKOMST TP		00:00:57														0.206685
							104	09:13:43	10:08:04	09:25:55	09:26:00	00:12:12	00:00:05	157Presentation	0.224471	Presentation	157				X								A		AVP komt binnen, vormt een eerste indruk en stelt zich voor aan de patiënt.				00:00:05														0.224471
							104	09:13:43	10:08:04	09:26:12	09:27:41	00:12:29	00:01:29	158Presentation	0.229684	Presentation	158				X								P		Huisarts geeft een overdracht aan de AVP (SOAP) volgens de ABCDE-methode. AVP vraagt aan de patiënt, naar aanleiding van de overdracht, of de buik ook pijnlijk is en of ze misselijk is.				00:01:29														0.229684
							104	09:13:43	10:08:04	09:27:33	09:27:41	00:13:50	00:00:08	94Prologue	0.254523	Prologue	94			X									A		AVP vraagt aan de huisarts of er geen aanwijzing is voor aambeien.			00:00:08														0.254523
							104	09:13:43	10:08:04	09:27:53	09:27:55	00:14:10	00:00:02	57Treatment	0.260656	Treatment	57									X			A		AVP besluit om een infuusnaaldje te prikken.									00:00:02
							104	09:13:43	10:08:04	09:28:00	09:28:06	00:14:17	00:00:06	86Others	0.262803	Others	86											X	P		ACH vraagt of de AVP parameters wil hebben. AVP beslist dat er eerst een infuus moet en daarna de parameters.											00:00:06
							104	09:13:43	10:08:04	09:28:23	09:28:27	00:14:40	00:00:04	212Anamnesis	0.269856	Anamnesis	212					X							A		AVP vraagt aan de patiënt of zij onder behandeling is in het WZA.					00:00:04
							104	09:13:43	10:08:04	09:28:29	09:28:45	00:14:46	00:00:16	165Reasoning	0.271696	Reasoning	165							X					A		AVP bekijkt waar ze het infuus kan prikken. Patiënt geeft aan rechtshandig te zijn. AVP denkt het infuus beter in de linker arm te kunnen prikken.							00:00:16
							104	09:13:43	10:08:04	09:29:11	09:29:14	00:15:28	00:00:03	87Others	0.284575	Others	87											X	A		AVP geeft aan dat het verstandig is om in het ziekenhuis alles even te laten controleren.											00:00:03
							104	09:13:43	10:08:04	09:29:24	09:29:27	00:15:41	00:00:03	166Reasoning	0.288562	Reasoning	166							X					A		AVP besluit om eerst het huidige probleem te bekijken.							00:00:03
							104	09:13:43	10:08:04	09:29:28	09:29:30	00:15:45	00:00:02	159Presentation	0.289788	Presentation	159				X								A		AVP vraagt of de patiënt duizelig is.				00:00:02														0.289788
							104	09:13:43	10:08:04	09:29:30	09:30:08	00:15:47	00:00:38	95Prologue	0.290402	Prologue	95			X									P		Patiënt vertelt dat zij misselijk is geweest en wanneer zij rectaal bloedverlies heeft gehad.			00:00:38														0.290402
							104	09:13:43	10:08:04	09:29:32	09:29:35	00:15:49	00:00:03	88Others	0.291015	Others	88											X	A		AVP overlegt met de ACH om de brancard klaar te maken.											00:00:03
							104	09:13:43	10:08:04	09:30:08	09:30:45	00:16:25	00:00:37	160Presentation	0.302055	Presentation	160				X								A		AVP vraagt aan de patiënt of zij ook pijn heeft bij de ontlasting, aanvoelt dat er bloed komt en wat zij precies voelt.				00:00:37														0.302055
							104	09:13:43	10:08:04	09:31:14	09:31:24	00:17:31	00:00:10	213Anamnesis	0.322294	Anamnesis	213					X							A		AVP bekijkt de medicatie- en allergielijst.					00:00:10
							104	09:13:43	10:08:04	09:31:26	09:31:35	00:17:43	00:00:09	214Anamnesis	0.325974	Anamnesis	214					X							A		AVP bekijkt de voorgeschiedenis van de patiënt.					00:00:09
							104	09:13:43	10:08:04	09:32:15	09:32:19	00:18:32	00:00:04	89Others	0.341	Others	89											X	A		AVP zegt tegen de patiënt: "als u nou duizelig wordt, moet u het wel tegen mij zeggen".											00:00:04
							104	09:13:43	10:08:04	09:32:24	09:32:26	00:18:41	00:00:02	96Prologue	0.34376	Prologue	96			X									P		De aanwezige vrouw geeft aan dat de patiënt vanmorgen nog naar bed is gelopen.			00:00:02														0.34376
							104	09:13:43	10:08:04	09:35:22	09:35:27	00:21:39	00:00:05	215Anamnesis	0.398344	Anamnesis	215					X							A		AVP vraagt aan de aanwezige mevrouw of de patiënt een volledig beleid heeft (AMBU).					00:00:05
							104	09:13:43	10:08:04	09:36:41	09:36:46	00:22:58	00:00:05	167Reasoning	0.42257	Reasoning	167							X					A		AVP wil een infuusnaald prikken en aansluiten op de monitor en wil geen tranexaminezuur geven.							00:00:05
							104	09:13:43	10:08:04	09:37:21	09:37:47	00:23:38	00:00:26	203Assessment	0.434836	Assessment	203						X						A		Patiënt wordt aan de monitor aangesloten.						00:00:26
							104	09:13:43	10:08:04	09:37:21	09:37:24	00:23:38	00:00:03	204Assessment	0.434836	Assessment	204						X						A		AVP wil de bloeddruk in de gaten houden.						00:00:03
							104	09:13:43	10:08:04	09:37:48	09:39:50	00:24:05	00:02:02	58Treatment	0.443116	Treatment	58									X			A		AVP pakt de benodigdheden voor het infuus, kiest een geschikte plek, prikt de infuusnaald, verbind het en flusht het door.									00:02:02
							104	09:13:43	10:08:04	09:39:22	09:39:26	00:25:39	00:00:04	90Others	0.471941	Others	90											X	A		AVP zegt dat als er wat nodig is (medicatie), kan er wat toegediend worden via het infuus.											00:00:04
							104	09:13:43	10:08:04	09:39:30	09:39:33	00:25:47	00:00:03	205Assessment	0.474394	Assessment	205						X						A		AVP wil onderweg naar het ziekenhuis de controles opnieuw doen.						00:00:03
							104	09:13:43	10:08:04	09:39:34	09:39:50	00:25:51	00:00:16	161Presentation	0.475621	Presentation	161				X								A		AVP vraagt hoe de patiënt zich voelt.				00:00:16														0.475621
							104	09:13:43	10:08:04	09:39:50	09:39:53	00:26:07	00:00:03	91Others	0.480527	Others	91											X	P		ACH vraagt of het infuus extra gefixeerd moet worden. AVP bevestigt dit.											00:00:03
							104	09:13:43	10:08:04	09:39:54	09:40:47	00:26:11	00:00:53	216Anamnesis	0.481754	Anamnesis	216					X							P		Patiënt vertelt over haar dagelijks leven en activiteiten.					00:00:53
							104	09:13:43	10:08:04	09:40:55	09:41:04	00:27:12	00:00:09	26Resolution	0.50046	Resolution	26								X				P		ACH vraagt of de AVP nog wensen heeft. Dit heeft ze niet en wil vertrekken naar het ziekenhuis en dat het om een A2-rit gaat.								00:00:09
	on-scene end		00:18:44				104	09:13:43	10:08:04	09:41:39	09:41:46	00:27:56	00:00:07	206Assessment	0.513953	Assessment	206						X						A		AVP zegt dat het zuurstofgehalte en de pols goed zijn. Ze zegt: "dat geeft aan dat het op dit moment wel…".						00:00:07
	transport st.						104	09:13:43	10:08:04	09:41:47	09:41:49	00:28:04	00:00:02	207Assessment	0.516406	Assessment	207						X						P	na aanvankelijke symptomatische behandeling (shock bestrijding), diagnostisch proces pas op gang nadat transport is ingezet. Besluit tot transport is vrij intuitief genomen.	Zuurstofgehalte is 98%.						00:00:02
							104	09:13:43	10:08:04	09:41:50	09:41:51	00:28:07	00:00:01	168Reasoning	0.517326	Reasoning	168							X					A		AVP is tevreden met het zuurstofgehalte.							00:00:01
							104	09:13:43	10:08:04	09:41:52	09:42:00	00:28:09	00:00:08	208Assessment	0.517939	Assessment	208						X						A		De pols is rond de 85/86 per minuut. Bloeddruk is 160/78.						00:00:08
							104	09:13:43	10:08:04	09:42:00	09:42:04	00:28:17	00:00:04	169Reasoning	0.520393	Reasoning	169							X					P		De patiënt vindt de bloeddruk hoog. De AVP reageert hierop dat er gele mensen en een ambu voor haar staan.							00:00:04
							104	09:13:43	10:08:04	09:42:05	09:42:06	00:28:22	00:00:01	209Assessment	0.521926	Assessment	209						X						A		AVP besluit om nogmaals de bloeddruk te meten.						00:00:01
Documentatie							104	09:13:43	10:08:04	09:42:08	09:43:09	00:28:25	00:01:01	217Anamnesis	0.522846	Anamnesis	217					X							A		AVP voert de patiëntengegevens in de EDAZ.					00:01:01
							104	09:13:43	10:08:04	09:43:09	09:52:40	00:29:26	00:09:31	218Anamnesis	0.541552	Anamnesis	218					X							A		AVP vraagt wanneer de patiënt de laatste behandeling gehad heeft en vraagt wat voor behandeling dit was (chemo) en vraagt of de patiënt wel eens bestraald is. Patiënt verteld over het gehele traject rondom de behandelingen. Patiënt vertelt dat zij een pacemaker heeft.					00:09:31
Documentatie							104	09:13:43	10:08:04	09:43:51	09:44:39	00:30:08	00:00:48	219Anamnesis	0.554431	Anamnesis	219					X							A		AVP voert de patiëntengegevens in de EDAZ.					00:00:48
							104	09:13:43	10:08:04	09:52:48	09:52:56	00:39:05	00:00:08	220Anamnesis	0.719105	Anamnesis	220					X							A		AVP vraagt naar de allergieën.					00:00:08
							104	09:13:43	10:08:04	09:52:58	09:53:00	00:39:15	00:00:02	221Anamnesis	0.722171	Anamnesis	221					X							A		AVP zegt: "Simvastatine voor de cholesterol bijvoorbeeld".					00:00:02
Documentatie							104	09:13:43	10:08:04	09:53:04	10:00:26	00:39:21	00:07:22	222Anamnesis	0.724011	Anamnesis	222					X							A		AVP voert de patiëntengegevens in de EDAZ.					00:07:22
							104	09:13:43	10:08:04	09:53:22	09:53:53	00:39:39	00:00:31	223Anamnesis	0.729531	Anamnesis	223					X							P		Patiënt geeft aan altijd erg goed met voeding bezig te zijn.					00:00:31
							104	09:13:43	10:08:04	09:54:12	09:54:21	00:40:29	00:00:09	224Anamnesis	0.744864	Anamnesis	224					X							A		AVP vraagt of de patiënt bestraling rondom de anus en eierstok heeft gehad.					00:00:09
							104	09:13:43	10:08:04	09:54:22	09:54:29	00:40:39	00:00:07	92Others	0.74793	Others	92											X	A		AVP zegt: "de reden dat ik dat vraag is dat bestraling dat gedeelte stuk kan maken en dat daar het bloedverlies vandaan kan komen".											00:00:07
							104	09:13:43	10:08:04	09:54:35	09:56:42	00:40:52	00:02:07	225Anamnesis	0.751917	Anamnesis	225					X							P		Patiënt benoemd hoe de vorige bestralingen verliepen.					00:02:07
							104	09:13:43	10:08:04	09:55:19	09:55:41	00:41:36	00:00:22	97Prologue	0.765409	Prologue	97			X									A		AVP vraagt of de patiënt de laatste tijd last van obstipatieklachten heeft gehad.			00:00:22														0.765409
							104	09:13:43	10:08:04	09:56:18	09:56:20	00:42:35	00:00:02	98Prologue	0.783502	Prologue	98			X									P		Patiënt benoemd dat ze gisteravond diarree had.			00:00:02														0.783502
							104	09:13:43	10:08:04	09:56:43	09:56:47	00:43:00	00:00:04	226Anamnesis	0.791168	Anamnesis	226					X							A		AVP vraagt of cola helpt tegen de misselijkheid.					00:00:04
							104	09:13:43	10:08:04	09:57:32	09:58:55	00:43:49	00:01:23	162Presentation	0.806194	Presentation	162				X								A		AVP vraagt of de cola enig effect heeft gehad op de misselijkheid. De patiënt geeft hierop aan niet misselijk te zijn, maar duizelig. Dit was eerder ook al (week geleden). De klachten zijn al wat langer. Het rectaal bloedverlies is sinds gisteren.				00:01:23														0.806194
							104	09:13:43	10:08:04	09:59:04	09:59:06	00:45:21	00:00:02	93Others	0.834407	Others	93											X	A		AVP zegt: "dat is niet zo gek, want u heeft kort geleden nog een chemo gehad". (duizeligheid en slap in de benen)											00:00:02
							104	09:13:43	10:08:04	10:04:30	10:04:33	00:50:47	00:00:03	210Assessment	0.934376	Assessment	210						X						A		AVP koppelt de patiënt van de monitor.						00:00:03
	transport end			00:26:18	00:54:21	0:40:30	104	09:13:43	10:08:04	10:05:46	10:08:04	00:52:03	00:02:18	31Transfer	0.957682	Transfer	31										X		A		AVP doet de overdracht met de SEH-verpleegkundige.										00:02:18
23	response st.						32	12:46:21	13:03:03	12:46:21	12:47:13	00:00:00	00:00:52	137Start	0	Start	137	X											P		AVP bekijkt de informatie uit de meldkamer vanaf de EDAZ.	00:00:52														0
231020							32	12:46:21	13:03:03	12:48:07	12:48:32	00:01:46	00:00:25	138Start	0.105788	Start	138	X											A		AVP controleert of de monitor compleet is en pakt alvast wat ECG-stickers.	00:00:25														0.105788
							32	12:46:21	13:03:03	12:52:20	12:52:21	00:05:59	00:00:01	139Start	0.358283	Start	139	X											A		AVP zet de monitor alvast aan.	00:00:01														0.358283
							32	12:46:21	13:03:03	12:52:34	12:52:37	00:06:13	00:00:03	140Start	0.372255	Start	140	X											A		AVP benoemd dat alles mee moet. (PAP)	00:00:03														0.372255
							32	12:46:21	13:03:03	12:53:16	12:53:19	00:06:55	00:00:03	141Start	0.414172	Start	141	X											A		AVP zegt dat alles mee moet. Ook de brancard.	00:00:03														0.414172
	response end	00:07:35					32	12:46:21	13:03:03	12:53:55	12:53:56	00:07:34	00:00:01	23Situation	0.453094	Situation	23		X										A		AVP loopt de kamer binnen, kijkt naar de patiënt en zegt: "O".		00:00:01														0.453094
	on-scene start						32	12:46:21	13:03:03	12:53:58	12:54:03	00:07:37	00:00:05	163Presentation	0.456088	Presentation	163				X								A		AVP vraagt aan echtgenote wat er aan de hand is.				00:00:05														0.456088
							32	12:46:21	13:03:03	12:54:03	12:54:04	00:07:42	00:00:01	164Presentation	0.461078	Presentation	164				X								A		AVP loopt naar de patiënt toe en begroet hem.				00:00:01														0.461078
							32	12:46:21	13:03:03	12:54:05	12:54:17	00:07:44	00:00:12	165Presentation	0.463074	Presentation	165				X								A		AVP vraagt aan de patiënt wat er aan de hand is.				00:00:12														0.463074
							32	12:46:21	13:03:03	12:54:19	12:54:20	00:07:58	00:00:01	166Presentation	0.477046	Presentation	166				X								A		AVP vraagt aan de patiënt of hij een ICD heeft. Dit heeft de patiënt.				00:00:01														0.477046
							32	12:46:21	13:03:03	12:54:22	12:54:26	00:08:01	00:00:04	170Reasoning	0.48004	Reasoning	170							X					A		AVP wil de patiënt eerst aansluiten en dan op de brancard.							00:00:04
							32	12:46:21	13:03:03	12:54:32	12:54:36	00:08:11	00:00:04	94Others	0.49002	Others	94											X	P		Patiënt zegt dat het misschien wel af gaat. De AVP zegt dat dat kan.											00:00:04
							32	12:46:21	13:03:03	12:54:37	12:54:41	00:08:16	00:00:04	167Presentation	0.49501	Presentation	167				X								P		Patiënt zegt nogmaals dat alles doof is en AVP vraagt hierop of het wel eens eerder is afgegaan.				00:00:04														0.49501
							32	12:46:21	13:03:03	12:54:46	12:55:43	00:08:25	00:00:57	211Assessment	0.503992	Assessment	211						X						A		AVP plakt de ECG stickers op en sluit de patiënt aan op de monitor.						00:00:57
							32	12:46:21	13:03:03	12:54:49	12:54:52	00:08:28	00:00:03	99Prologue	0.506986	Prologue	99			X									A		AVP vraagt aan de patiënt hoelaat het begonnen is.			00:00:03														0.506986
							32	12:46:21	13:03:03	12:54:53	12:55:33	00:08:32	00:00:40	100Prologue	0.510978	Prologue	100			X									A		AVP vraagt: "heeft u dit wel eens eerder gehad? "Hoelang heeft u de ICD al en hoevaak is hij afgegaan", "Bent u bekend in het ziekenhuis?" "wanneer is de ICD voor het laatst afgegaan?"			00:00:40														0.510978
							32	12:46:21	13:03:03	12:55:40	12:55:43	00:09:19	00:00:03	101Prologue	0.557884	Prologue	101			X									A		AVP vraagt of de patiënt iets aparts aan het doen was.			00:00:03														0.557884
							32	12:46:21	13:03:03	12:55:47	12:55:50	00:09:26	00:00:03	168Presentation	0.56487	Presentation	168				X								A		AVP vraagt of het ook een pacemaker is.				00:00:03														0.56487
							32	12:46:21	13:03:03	12:55:50	12:55:51	00:09:29	00:00:01	212Assessment	0.567864	Assessment	212						X						A		AVP bekijkt de monitor en zegt: "oke, hij gaat nu niet heel hard".						00:00:01
							32	12:46:21	13:03:03	12:55:55	12:55:57	00:09:34	00:00:02	27Resolution	0.572854	Resolution	27								X				A		AVP besluit dat de patiënt naar het ziekenhuis gaat.								00:00:02
							32	12:46:21	13:03:03	12:55:58	12:55:59	00:09:37	00:00:01	171Reasoning	0.575848	Reasoning	171							X					A		AVP zegt: "dit is niet goed natuurlijk".							00:00:01
							32	12:46:21	13:03:03	12:55:59	12:56:03	00:09:38	00:00:04	227Anamnesis	0.576846	Anamnesis	227					X							A		AVP vraagt of de patiënt ook pijn op de borst heeft.					00:00:04
							32	12:46:21	13:03:03	12:56:10	12:56:20	00:09:49	00:00:10	228Anamnesis	0.587824	Anamnesis	228					X							A		AVP vraagt: "is het al iets beter dan net of blijft het hetzelfde?" en "hoe omschrijft u het dat u zich niet goed voelt?" Patiënt zegt: "trillen en doof".					00:00:10
							32	12:46:21	13:03:03	12:56:21	12:56:23	00:10:00	00:00:02	95Others	0.598802	Others	95											X	A		AVP zegt dat de patiënt goed rustig moet inademen door de neus en door de mond uit.											00:00:02
							32	12:46:21	13:03:03	12:56:24	12:56:29	00:10:03	00:00:05	172Reasoning	0.601796	Reasoning	172							X					A		AVP benoemd dat de patiënt zo zuurstof krijgt en dat ze de saturatie gaan aansluiten als de patiënt op de brancard ligt.							00:00:05
							32	12:46:21	13:03:03	12:56:30	12:56:32	00:10:09	00:00:02	229Anamnesis	0.607784	Anamnesis	229					X							A		Patiënt benoemd dat hij af en toe flitsen ziet.					00:00:02
							32	12:46:21	13:03:03	12:56:42	12:56:53	00:10:21	00:00:11	230Anamnesis	0.61976	Anamnesis	230					X							P		Echtgenote benoemd dat er de vorige dag inbrekers zijn geweest. AVP zegt: "kijk dat kan heel goed veel stress veroorzaken".					00:00:11
							32	12:46:21	13:03:03	12:57:02	12:57:15	00:10:41	00:00:13	96Others	0.639721	Others	96											X	A		AVP zegt tegen de patiënt: "Doe maar even rustig aan, want de hartslag is niet te hoog" en vermoedt dat de patiënt aan het hyperventileren is.											00:00:13
							32	12:46:21	13:03:03	12:57:25	12:57:27	00:11:04	00:00:02	213Assessment	0.662675	Assessment	213						X						A		AVP sluit de saturatiemeter aan.						00:00:02
							32	12:46:21	13:03:03	12:57:35	12:57:49	00:11:14	00:00:14	231Anamnesis	0.672655	Anamnesis	231					X							A		AVP vraagt of de patiënt nog andere ziektes heeft.					00:00:14
							32	12:46:21	13:03:03	12:57:46	12:58:05	00:11:25	00:00:19	214Assessment	0.683633	Assessment	214						X						A		AVP pakt de bloeddrukband en doet deze om.						00:00:19
							32	12:46:21	13:03:03	12:58:10	12:58:16	00:11:49	00:00:06	215Assessment	0.707585	Assessment	215						X						A		AVP meet de bloeddruk.						00:00:06
							32	12:46:21	13:03:03	12:58:29	12:58:36	00:12:08	00:00:07	232Anamnesis	0.726547	Anamnesis	232					X							A		AVP vraagt wat voor hartritmestoornis de patiënt heeft.					00:00:07
							32	12:46:21	13:03:03	12:58:37	12:58:51	00:12:16	00:00:14	97Others	0.734531	Others	97											X	A		AVP benoemd dat het hart nu niet te snel gaat en dat hij wel aan het hyperventileren is.											00:00:14
							32	12:46:21	13:03:03	12:59:03	12:59:14	00:12:42	00:00:11	102Prologue	0.760479	Prologue	102			X									A		AVP vraagt aan de patiënt of hij tijdens het ontstaan van de klachten al in de stoel zat en wat voor voorklachten er waren (flitsen, duizelig en draaierig).			00:00:11														0.760479
							32	12:46:21	13:03:03	12:59:15	12:59:21	00:12:54	00:00:06	169Presentation	0.772455	Presentation	169				X								A		AVP vraagt hoe de klachten de vorige keer waren.				00:00:06														0.772455
							32	12:46:21	13:03:03	12:59:22	12:59:45	00:13:01	00:00:23	216Assessment	0.779441	Assessment	216						X						A		AVP bekijkt de monitor en maakt een ECG.						00:00:23
							32	12:46:21	13:03:03	12:59:31	12:59:45	00:13:10	00:00:14	98Others	0.788423	Others	98											X	A		AVP benoemd dat het hart niet te snel gaat, dus dat hij niet tegen het defibrilleren aan zit. Bloeddruk vindt de AVP wat aan de lage kant, maar weet niet hoe die anders altijd is.											00:00:14
							32	12:46:21	13:03:03	12:59:49	12:59:51	00:13:28	00:00:02	233Anamnesis	0.806387	Anamnesis	233					X							A		AVP vraagt of de patiënt bij de trombosedienst zit.					00:00:02
							32	12:46:21	13:03:03	12:59:54	13:02:04	00:13:33	00:02:10	59Treatment	0.811377	Treatment	59									X			A		AVP verzamelt de benodigdheden voor het prikken van een infuus en prikt deze, fixeert en flusht het door.									00:02:10
							32	12:46:21	13:03:03	13:00:01	13:00:08	00:13:40	00:00:07	170Presentation	0.818363	Presentation	170				X								A		AVP vraagt of het iets beter wordt. Patiënt geeft aan dat het dof gevoel weggaat.				00:00:07														0.818363
							32	12:46:21	13:03:03	13:00:56	13:01:12	00:14:35	00:00:16	103Prologue	0.873253	Prologue	103			X									A		AVP vraagt aan echtgenote hoe de kleur van de patiënt is. Hij is nu bleek en grauw.			00:00:16														0.873253
							32	12:46:21	13:03:03	13:01:16	13:01:17	00:14:55	00:00:01	234Anamnesis	0.893214	Anamnesis	234					X							A		AVP vraagt of de patiënt geen suikerpatiënt is.					00:00:01
							32	12:46:21	13:03:03	13:01:27	13:01:29	00:15:06	00:00:02	217Assessment	0.904192	Assessment	217						X						A		AVP wil nogmaals de bloeddruk meten.						00:00:02
							32	12:46:21	13:03:03	13:01:34	13:01:37	00:15:13	00:00:03	104Prologue	0.911178	Prologue	104			X									A		AVP vraagt of de patiënt vannacht wel geslapen heeft.			00:00:03														0.911178
							32	12:46:21	13:03:03	13:02:06	13:02:15	00:15:45	00:00:09	218Assessment	0.943114	Assessment	218						X						A		AVP bekijkt het ECG.						00:00:09
							32	12:46:21	13:03:03	13:02:11	13:02:20	00:15:50	00:00:09	173Reasoning	0.948104	Reasoning	173							X					A		AVP zegt: "ja, een pacemaker". Kan hierdoor niks uit het ECG opmaken.							00:00:09
							32	12:46:21	13:03:03	13:02:15	13:02:16	00:15:54	00:00:01	28Resolution	0.952096	Resolution	28								X				A		AVP besluit naar het ziekenhuis te gaan.								00:00:01
							32	12:46:21	13:03:03	13:02:23	13:02:25	00:16:02	00:00:02	235Anamnesis	0.96008	Anamnesis	235					X							A		AVP vraagt wie de huisarts is.					00:00:02
							32	12:46:21	13:03:03	13:02:33	13:02:38	00:16:12	00:00:05	32Transfer	0.97006	Transfer	32										X		A		AVP besluit om het ziekenhuis te bellen.										00:00:05
							32	12:46:21	13:03:03	13:02:44	13:03:10	00:16:23	00:00:26	236Anamnesis	0.981038	Anamnesis	236					X							A		AVP vraag aan de echtgenote om gegevens van de patiënt.					00:00:26
transport mist	on-scene end		00:09:07		00:16:42	0:10:05	32	12:46:21	13:03:03	13:03:00	13:03:03	00:16:39	00:00:03	99Others	0.997006	Others	99											X	A		AVP vraagt aan echtgenote hoe het met haar gaat.											00:00:03
24	response st.						111	16:55:40	17:33:26	16:58:12	16:58:25	00:02:32	00:00:13	142Start	0.0670786	Start	142	X											A		AVP wil de tas, monitor en EDAZ mee.	00:00:13														0.0670786
231020	response end	00:03:34					111	16:55:40	17:33:26	16:59:03	16:59:14	00:03:23	00:00:11	143Start	0.0895852	Start	143	X											A		AVP vraagt of de patiënt nog aanspreekbaar en wakker is.	00:00:11														0.0895852
COMPLEET	on-scene st.						111	16:55:40	17:33:26	17:00:00	17:00:06	00:04:20	00:00:06	24Situation	0.11474	Situation	24		X										A		AVP begroet de patiënt en stelt zich voor.		00:00:06														0.11474
Solo inzet							111	16:55:40	17:33:26	17:00:13	17:00:22	00:04:33	00:00:09	105Prologue	0.120477	Prologue	105			X									A		AVP vraagt hoe het met de patiënt gaat. Patiënt geeft aan pijn op de borst en pijn in het hoofd te hebben.			00:00:09														0.120477
							111	16:55:40	17:33:26	17:00:22	17:00:31	00:04:42	00:00:09	106Prologue	0.124448	Prologue	106			X									A		AVP vraag aan de patiënt of de klachten zomaar zijn ontstaan.			00:00:09														0.124448
							111	16:55:40	17:33:26	17:00:31	17:00:38	00:04:51	00:00:07	100Others	0.12842	Others	100											X	A		AVP wil op een privé plekje zitten.											00:00:07
							111	16:55:40	17:33:26	17:00:40	17:00:51	00:05:00	00:00:11	237Anamnesis	0.132392	Anamnesis	237					X							A		AVP vraagt of de patiënt kan lopen en patiënt geeft aan dat hij doof is.					00:00:11
							111	16:55:40	17:33:26	17:01:18	17:01:24	00:05:38	00:00:06	171Presentation	0.149162	Presentation	171				X								A		AVP vraagt of de patiënt duizelig is.				00:00:06														0.149162
							111	16:55:40	17:33:26	17:01:31	17:01:41	00:05:51	00:00:10	172Presentation	0.154898	Presentation	172				X								A		AVP vraagt of de patiënt dit wel eens vaker heeft en vraagt of het heftiger wordt nu hij loopt.				00:00:10														0.154898
							111	16:55:40	17:33:26	17:01:49	17:01:50	00:06:09	00:00:01	173Presentation	0.162842	Presentation	173				X								A		AVP vraagt aan de patiënt of het nog gaat.				00:00:01														0.162842
							111	16:55:40	17:33:26	17:01:53	17:01:54	00:06:13	00:00:01	219Assessment	0.164607	Assessment	219						X						A		AVP constateert dat de patiënt al wat langzamer gaat lopen.						00:00:01
							111	16:55:40	17:33:26	17:02:53	17:03:52	00:07:13	00:00:59	107Prologue	0.191086	Prologue	107			X									A		AVP vraagt hoe de klachten zijn begonnen, waar de pijn op de borst zat en of het erger werd toen ze gingen rusten. De patiënt geeft aan dat de pijn rustig aan het afzakken is, maar dat het nog wel aanwezig is.			00:00:59														0.191086
							111	16:55:40	17:33:26	17:03:53	17:04:24	00:08:13	00:00:31	238Anamnesis	0.217564	Anamnesis	238					X							A		De AVP vraagt: "Als u dan die pijn heeft en diep gaat inademen, wordt het dan ook erger?", "Heeft u dit al eens vaker gehad" en "Bent u verder goed gezond?".					00:00:31
							111	16:55:40	17:33:26	17:04:25	17:05:05	00:08:45	00:00:40	108Prologue	0.231686	Prologue	108			X									A		De AVP vraagt naar de medicatie en de reden voor het gebruik van bloedverdunners.			00:00:40														0.231686
							111	16:55:40	17:33:26	17:04:38	17:04:44	00:08:58	00:00:06	239Anamnesis	0.237423	Anamnesis	239					X							P		Echtgenote vertelt dat de patiënt in 2008 twee stents heeft gekregen.					00:00:06
							111	16:55:40	17:33:26	17:05:24	17:06:04	00:09:44	00:00:40	220Assessment	0.257723	Assessment	220						X						A		AVP luistert naar de longen.						00:00:40
							111	16:55:40	17:33:26	17:05:32	17:05:35	00:09:52	00:00:03	240Anamnesis	0.261253	Anamnesis	240					X							A		AVP vraagt of het zuchten pijnlijk is.					00:00:03
							111	16:55:40	17:33:26	17:05:45	17:06:00	00:10:05	00:00:15	109Prologue	0.26699	Prologue	109			X									A		AVP vraagt of de patiënt de laatste tijd verkouden is geweest.			00:00:15														0.26699
							111	16:55:40	17:33:26	17:06:39	17:07:03	00:10:59	00:00:24	221Assessment	0.290821	Assessment	221						X						A		AVP hervat het luisteren naar de longen.						00:00:24
							111	16:55:40	17:33:26	17:06:48	17:06:51	00:11:08	00:00:03	241Anamnesis	0.294793	Anamnesis	241					X							A		AVP vraagt of de patiënt ook rookt.					00:00:03
							111	16:55:40	17:33:26	17:07:09	17:07:41	00:11:29	00:00:32	242Anamnesis	0.30406	Anamnesis	242					X							P		AVP zegt: "u rookt geen pakje sigaretten per dag volgens mij". Patiënt antwoordt dat hij sinds zn 55e niet meer heeft gerookt. AVP zegt: "nu we hier zo zitten, wordt het dan ook makkelijker het gevoel op de borst?					00:00:32
							111	16:55:40	17:33:26	17:07:42	17:09:05	00:12:02	00:01:23	110Prologue	0.318623	Prologue	110			X									P		Patiënt vertelt over de klachten hiervoor. AVP vraagt hierop door (misselijk, duizeligheid, weggevallen, zweten en snellere ademhaling). Patiënt geeft aan dat de pols onregelmatig was.			00:01:23														0.318623
							111	16:55:40	17:33:26	17:08:29	17:10:28	00:12:49	00:01:59	222Assessment	0.339365	Assessment	222						X						A		AVP sluit de patiënt aan op de monitor.						00:01:59
							111	16:55:40	17:33:26	17:09:06	17:09:32	00:13:26	00:00:26	174Presentation	0.355693	Presentation	174				X								A		AVP vraagt of de patiënt wel eens vaker een onregelmatige pols heeft en of de stents allemaal goed zitten en of hij nog onder controle staat bij de cardioloog. Patiënt geeft aan telkens te moeten boeren.				00:00:26														0.355693
							111	16:55:40	17:33:26	17:09:33	17:09:55	00:13:53	00:00:22	111Prologue	0.367608	Prologue	111			X									A		AVP vraagt of het allemaal onverwachts kwam.			00:00:22														0.367608
							111	16:55:40	17:33:26	17:09:55	17:10:18	00:14:15	00:00:23	175Presentation	0.377317	Presentation	175				X								A		AVP vraagt waarom het ver lopen is, waarom de patiënt niet meer goed loopt, of de benen zeer doen en of hij dan benauwd wordt.				00:00:23														0.377317
							111	16:55:40	17:33:26	17:10:28	17:10:34	00:14:48	00:00:06	101Others	0.39188	Others	101											X	A		AVP besluit om het even te melden aan de meldkamer.											00:00:06
							111	16:55:40	17:33:26	17:10:42	17:10:44	00:15:02	00:00:02	223Assessment	0.398058	Assessment	223						X						A		AVP zegt: "nou die gaat mooi snel".						00:00:02
							111	16:55:40	17:33:26	17:10:47	17:10:48	00:15:07	00:00:01	243Anamnesis	0.400265	Anamnesis	243					X							A		AVP vraagt: "dit is echt de eerste keer dat u dit heeft?"					00:00:01
							111	16:55:40	17:33:26	17:10:50	17:14:08	00:15:10	00:03:18	224Assessment	0.401589	Assessment	224						X						A		AVP pakt de ECG stickers en plakt dit op en start dit.						00:03:18
							111	16:55:40	17:33:26	17:11:01	17:11:04	00:15:21	00:00:03	225Assessment	0.406443	Assessment	225						X						A		AVP benoemd dat de patiënt een snelle hartslag heeft.						00:00:03
							111	16:55:40	17:33:26	17:11:12	17:11:53	00:15:32	00:00:41	102Others	0.411297	Others	102											X	A		AVP doet een overdracht naar de meldkamer.											00:00:41
							111	16:55:40	17:33:26	17:11:16	17:11:22	00:15:36	00:00:06	174Reasoning	0.413063	Reasoning	174							X					A		AVP zegt: "meneer heeft een snelle hartslag. 150p/m. Lage tensie, dus ik snap zijn benauwdheidsklachten wel.							00:00:06
							111	16:55:40	17:33:26	17:11:23	17:11:24	00:15:43	00:00:01	29Resolution	0.416152	Resolution	29								X				A		AVP wil een ambulance met A1 ter plaatse.								00:00:01
							111	16:55:40	17:33:26	17:11:56	17:12:04	00:16:16	00:00:08	103Others	0.430715	Others	103											X	A		AVP benoemd naar de patiënt dat er een ambulance komt.											00:00:08
							111	16:55:40	17:33:26	17:11:56	17:12:09	00:16:16	00:00:13	30Resolution	0.430715	Resolution	30								X				A		AVP wil dat de patiënt naar het ziekenhuis gaat, omdat de hartslag te snel is.								00:00:13
							111	16:55:40	17:33:26	17:12:07	17:12:13	00:16:27	00:00:06	175Reasoning	0.435569	Reasoning	175							X					A		AVP vindt het hartritme te snel, dus begrijpt het gevoel op de borst.							00:00:06
							111	16:55:40	17:33:26	17:12:47	17:13:20	00:17:07	00:00:33	112Prologue	0.453222	Prologue	112			X									A		AVP vraagt: "Vanaf wanneer was dit nou precies?"			00:00:33														0.453222
							111	16:55:40	17:33:26	17:13:31	17:13:34	00:17:51	00:00:03	104Others	0.472639	Others	104											X	A		AVP zegt: "u blijft mooi rustig, dat is ook belangrijk".											00:00:03
							111	16:55:40	17:33:26	17:14:33	17:14:41	00:18:53	00:00:08	105Others	0.5	Others	105											X	A		AVP zegt: "Voor het geval als u toch niet heel lekker wordt dan kunnen we u snel medicijnen geven via de bloedbaan".											00:00:08
							111	16:55:40	17:33:26	17:14:51	17:15:02	00:19:11	00:00:11	60Treatment	0.507944	Treatment	60									X			A		AVP pakt de stuwband en doet deze om.									00:00:11
							111	16:55:40	17:33:26	17:15:03	17:15:08	00:19:23	00:00:05	244Anamnesis	0.513239	Anamnesis	244					X							A		AVP vraagt of de patiënt ergens allergisch voor is.					00:00:05
							111	16:55:40	17:33:26	17:15:08	17:15:38	00:19:28	00:00:30	245Anamnesis	0.515446	Anamnesis	245					X							A		AVP vraagt of de patiënt alleen in het ziekenhuis is geweest voor de stents van het hart (verder alleen nog voor een liesbreuk).					00:00:30
							111	16:55:40	17:33:26	17:15:14	17:15:55	00:19:34	00:00:41	226Assessment	0.518094	Assessment	226						X						A		AVP bekijkt de ECG.						00:00:41
							111	16:55:40	17:33:26	17:15:55	17:15:57	00:20:15	00:00:02	106Others	0.536187	Others	106											X	A		AVP benoemd dat de cardioloog maar even naar het ECG moet kijken.											00:00:02
							111	16:55:40	17:33:26	17:16:07	17:16:10	00:20:27	00:00:03	246Anamnesis	0.541483	Anamnesis	246					X							A		Patiënt geeft aan dat de druk op de borst weer begint toe te nemen.					00:00:03
							111	16:55:40	17:33:26	17:16:15	17:17:50	00:20:35	00:01:35	61Treatment	0.545013	Treatment	61									X			A		AVP bekijkt een geschikte plek om het infuus te prikken, pakt de benodigdheden voor het infus, prikt het infuus, verbindt het en flusht het door.									00:01:35
							111	16:55:40	17:33:26	17:17:20	17:17:32	00:21:40	00:00:12	247Anamnesis	0.573698	Anamnesis	247					X							A		AVP vraagt nogmaals naar de medicatie die de patiënt gebruikt.					00:00:12
							111	16:55:40	17:33:26	17:17:33	17:18:04	00:21:53	00:00:31	248Anamnesis	0.579435	Anamnesis	248					X							A		AVP vraagt over de dementie. Patiënt geeft aan wel bijgekomen te zijn van de medicatie. Er was eerst een verdenking op Alzheimer, maar later bleek dat niet zo te zijn, maar wel een geheugenstoornis.					00:00:31
							111	16:55:40	17:33:26	17:18:01	17:18:06	00:22:21	00:00:05	227Assessment	0.591792	Assessment	227						X						A		AVP bekijkt de monitor en doet opnieuw de vitale functies.						00:00:05
							111	16:55:40	17:33:26	17:18:16	17:19:25	00:22:36	00:01:09	62Treatment	0.598411	Treatment	62									X			A		AVP pakt een infuuszak en infuusslang en vult het systeem en sluit het aan op de waaknaald.									00:01:09
							111	16:55:40	17:33:26	17:19:28	17:19:48	00:23:48	00:00:20	113Prologue	0.630185	Prologue	113			X									A		AVP vraagt of de patiënt niet eerder deze dagen een gek gevoel heeft gehad op de borst. Patiënt vond het de laatste dagen niet helemaal zuiver. Voelde zich wat verkouden worden.			00:00:20														0.630185
							111	16:55:40	17:33:26	17:19:55	17:20:04	00:24:15	00:00:09	114Prologue	0.642101	Prologue	114			X									A		AVP vraagt of ze niet naar de huisarts zijn geweest daarvoor.			00:00:09														0.642101
							111	16:55:40	17:33:26	17:20:05	17:20:18	00:24:25	00:00:13	249Anamnesis	0.646514	Anamnesis	249					X							A		Echtgenote vertelt dat de patiënt bloedarmoede heeft.					00:00:13
Documentatie							111	16:55:40	17:33:26	17:20:40	17:20:49	00:25:00	00:00:09	250Anamnesis	0.661959	Anamnesis	250					X							A		AVP voert patiëntengegevens in de EDAZ.					00:00:09
overdracht naar ambu							111	16:55:40	17:33:26	17:21:02	17:22:41	00:25:22	00:01:39	33Transfer	0.671668	Transfer	33										X		A		AVP geeft een overdracht naar de ambulanceverpleegkundigen.										00:01:39
							111	16:55:40	17:33:26	17:21:54	17:22:38	00:26:14	00:00:44	176Reasoning	0.694616	Reasoning	176							X					A		AVP benoemd dat de tensie laag is. Bekijkt samen het ECG en redeneren hierover. AVP constateert dat hij eerder een infarct heeft gehad.							00:00:44
							111	16:55:40	17:33:26	17:22:43	17:22:45	00:27:03	00:00:02	63Treatment	0.71624	Treatment	63									X			A		AVP vindt de tensie laag, dus heeft een infuus aangehangen.									00:00:02
							111	16:55:40	17:33:26	17:22:46	17:22:56	00:27:06	00:00:10	64Treatment	0.717564	Treatment	64									X			A		AVP constateert dat het infuus dicht staat en zet hem open.									00:00:10
							111	16:55:40	17:33:26	17:22:59	17:23:02	00:27:19	00:00:03	107Others	0.723301	Others	107											X	A		AVP benoemd naar de patiënt dat ze besloten heeft om de cardioloog mee te laten kijken met het ECG en gaat dit gelijk doorgeven.											00:00:03
							111	16:55:40	17:33:26	17:23:03	17:23:25	00:27:23	00:00:22	108Others	0.725066	Others	108											X	A		AVP neemt contact op met de meldkamer om het ECG door te laten faxen naar de cardioloog.											00:00:22
							111	16:55:40	17:33:26	17:23:09	17:23:14	00:27:29	00:00:05	228Assessment	0.727714	Assessment	228						X						A		AVP bekijkt het gemaakte ECG.						00:00:05
							111	16:55:40	17:33:26	17:23:26	17:23:31	00:27:46	00:00:05	65Treatment	0.735216	Treatment	65									X			P		Collega benoemd dat ze in ieder geval Ascal kunnen geven. AVP bevestigd dit en zegt dat hij dit nog niet gehad heeft.									00:00:05
							111	16:55:40	17:33:26	17:23:31	17:24:03	00:27:51	00:00:32	251Anamnesis	0.737423	Anamnesis	251					X							A		AVP vraagt aan echtgenote de gegevens van de patiënt en voert dit in het systeem.					00:00:32
							111	16:55:40	17:33:26	17:24:26	17:25:01	00:28:46	00:00:35	229Assessment	0.761695	Assessment	229						X						A		AVP maakt een ECG.						00:00:35
							111	16:55:40	17:33:26	17:26:17	17:27:18	00:30:37	00:01:01	230Assessment	0.81068	Assessment	230						X						A		AVP denkt dat het ECG niet veranderd is en vergelijkt samen met de collega.						00:01:01
							111	16:55:40	17:33:26	17:27:23	17:27:28	00:31:43	00:00:05	109Others	0.839806	Others	109											X	P		ACH overlegt of de patiënt op de brancard kan. AVP bevestigd dit en wil hem dan van monitor overkoppelen.											00:00:05
							111	16:55:40	17:33:26	17:27:30	17:27:34	00:31:50	00:00:04	231Assessment	0.842895	Assessment	231						X						A		AVP bekijkt wat de tensie is en zegt: "ja dat blijft he". (lage tensie: 90/65)						00:00:04
							111	16:55:40	17:33:26	17:27:40	17:27:44	00:32:00	00:00:04	177Reasoning	0.847308	Reasoning	177							X					P		Collega bedenkt hoe de patiënt op de brancard komt. AVP geeft aan dat de patiënt zelf wel kan lopen.							00:00:04
							111	16:55:40	17:33:26	17:28:33	17:34:05	00:32:53	00:05:32	34Transfer	0.870697	Transfer	34										X		A		AVP belt de cardioloog om mee te kijken met het ECG.										00:05:32
transport door ambu							111	16:55:40	17:33:26	17:28:46	17:29:03	00:33:06	00:00:17	232Assessment	0.876434	Assessment	232						X						A		AVP bekijkt nogmaals het ECG.						00:00:17
Documentatie	on-scene end		00:34:12		00:37:46	0:33:09	111	16:55:40	17:33:26	17:33:11	17:33:26	00:37:31	00:00:15	233Assessment	0.99338	Assessment	233						X						A		AVP voert de gegevens in op de EDAZ.						00:00:15
25	response st.						161	13:49:06	14:39:00	13:49:06	13:49:18	00:00:00	00:00:12	144Start	0	Start	144	X											P		AVP interpreteert de informatie vanuit de meldkamer (A1, man met POB, klam, zweten en 78 jaar).	00:00:12														0
COMPLEET							161	13:49:06	14:39:00	13:49:28	13:49:38	00:00:22	00:00:10	145Start	0.00734803	Start	145	X											P		AVP bekijkt de adresgegevens vanuit de meldkamer.	00:00:10														0.00734803
231020							161	13:49:06	14:39:00	13:49:42	13:49:59	00:00:36	00:00:17	146Start	0.012024	Start	146	X											P		AVP bekijkt nogmaals de patiëntengegevens.	00:00:17														0.012024
							161	13:49:06	14:39:00	13:50:05	13:50:17	00:00:59	00:00:12	147Start	0.0197061	Start	147	X											A		AVP vraagt aan de meldkamer om te overleggen of er al opvang is geregeld.	00:00:12														0.0197061
							161	13:49:06	14:39:00	13:51:52	13:52:09	00:02:46	00:00:17	148Start	0.0554442	Start	148	X											P		AVP controleert nogmaals de informatie uit de meldkamer (patiënt heeft medicatie ingenomen en is bekend met diabetes).	00:00:17														0.0554442
							161	13:49:06	14:39:00	13:52:24	13:52:26	00:03:18	00:00:02	149Start	0.0661323	Start	149	X											A		AVP zegt: "we doen een filmpje en een tropo'tje". (PAP)	00:00:02														0.0661323
							161	13:49:06	14:39:00	13:57:00	13:57:02	00:07:54	00:00:02	150Start	0.158317	Start	150	X											P		ACH zegt: "tasje en monitor?" AVP herhaalt dit ter bevestiging. (PAP)	00:00:02														0.158317
	response end	00:07:57					161	13:49:06	14:39:00	13:57:00	13:57:03	00:07:54	00:00:03	151Start	0.158317	Start	151	X													aankomst tp zoeken op de camping	00:00:03														0.158317
	on-scene st.						161	13:49:06	14:39:00	13:57:51	13:58:02	00:08:45	00:00:11	25Situation	0.175351	Situation	25		X										A		AVP begroet de patiënt en vormt een eerste indruk.		00:00:11														0.175351
							161	13:49:06	14:39:00	13:58:34	13:59:14	00:09:28	00:00:40	176Presentation	0.189713	Presentation	176				X								A		AVP vraagt naar de klachten. Patiënt vertelt hierover.				00:00:40														0.189713
							161	13:49:06	14:39:00	13:59:14	13:59:34	00:10:08	00:00:20	177Presentation	0.203073	Presentation	177				X								A		AVP vraagt of de patiënt de pijn herkent. De patiënt heeft dit een keer eerder gehad. AVP vraagt of de patiënt toen ook naar de dokter is geweest.				00:00:20														0.203073
							161	13:49:06	14:39:00	13:59:34	13:59:47	00:10:28	00:00:13	115Prologue	0.209753	Prologue	115			X									P		Patiënt vertelt over dat de klachten nu niet overgingen, nadat hij het medicijn had genomen en dat hij nu duizelig is.			00:00:13														0.209753
							161	13:49:06	14:39:00	13:59:57	13:59:58	00:10:51	00:00:01	252Anamnesis	0.217435	Anamnesis	252					X							A		AVP vraagt of de patiënt op dit moment benauwd is.					00:00:01
							161	13:49:06	14:39:00	13:59:58	14:00:02	00:10:52	00:00:04	178Presentation	0.217769	Presentation	178				X								P		Patiënt vertelt dat hij benauwd was, maar dat het nu iets beter wordt.				00:00:04														0.217769
							161	13:49:06	14:39:00	14:00:06	14:00:09	00:11:00	00:00:03	234Assessment	0.220441	Assessment	234						X						A		AVP wil alvast een tropo doen, zodat hij alvast kan lopen.						00:00:03
							161	13:49:06	14:39:00	14:00:16	14:00:37	00:11:10	00:00:21	235Assessment	0.223781	Assessment	235						X						A		AVP luistert naar de longen.						00:00:21
							161	13:49:06	14:39:00	14:00:37	14:00:38	00:11:31	00:00:01	236Assessment	0.230795	Assessment	236						X						A		AVP vindt dat de longen goed klinken.						00:00:01
							161	13:49:06	14:39:00	14:00:46	14:01:01	00:11:40	00:00:15	237Assessment	0.233801	Assessment	237						X						A		AVP luistert verder naar de longen.						00:00:15
							161	13:49:06	14:39:00	14:01:01	14:01:02	00:11:55	00:00:01	238Assessment	0.238811	Assessment	238						X						A		AVP heeft naar de longen geluisterd en zegt: "oke prima hoor".						00:00:01
							161	13:49:06	14:39:00	14:01:04	14:01:14	00:11:58	00:00:10	239Assessment	0.239813	Assessment	239						X						P		ACH vraagt of hij de monitor zal aansluiten. AVP besluit dit te doen.						00:00:10
documentatie							161	13:49:06	14:39:00	14:01:38	14:02:23	00:12:32	00:00:45	253Anamnesis	0.251169	Anamnesis	253					X							A		AVP vraagt naar de patiëntengegevens en voert dit in de EDAZ.					00:00:45
							161	13:49:06	14:39:00	14:02:32	14:02:38	00:13:26	00:00:06	240Assessment	0.269205	Assessment	240						X						A		AVP zegt: "zuurstofgehalte is 98%, dat is mooi en ik hoor ook geen gekke dingen over de longen".						00:00:06
							161	13:49:06	14:39:00	14:02:49	14:04:25	00:13:43	00:01:36	241Assessment	0.274883	Assessment	241						X						A		AVP prikt de TROPO .						00:01:36
							161	13:49:06	14:39:00	14:03:04	14:03:43	00:13:58	00:00:39	179Presentation	0.279893	Presentation	179				X								A		AVP vraagt wat voor pijn het is en hoe erg de pijn is, of hij daar misselijk bij is en of hij begon te zweten.				00:00:39														0.279893
							161	13:49:06	14:39:00	14:03:52	14:03:59	00:14:46	00:00:07	254Anamnesis	0.295925	Anamnesis	254					X							A		AVP vraagt of de patiënt ook bloedverdunners/medicatie gebruikt.					00:00:07
							161	13:49:06	14:39:00	14:04:00	14:04:03	00:14:54	00:00:03	255Anamnesis	0.298597	Anamnesis	255					X							A		AVP benoemd: "u bent ook bekend met suikerziekte begreep ik".					00:00:03
							161	13:49:06	14:39:00	14:04:28	14:04:39	00:15:22	00:00:11	116Prologue	0.307949	Prologue	116			X									A		AVP vraagt hoelang het al gaande is en hoelaat hij had gegeten.			00:00:11														0.307949
							161	13:49:06	14:39:00	14:04:42	14:06:54	00:15:36	00:02:12	66Treatment	0.312625	Treatment	66									X			A		AVP pakt de benodigdheden voor het prikken van een infuus, doet de stuwband om, bekijkt een geschikte plek en prikt deze, verbind het en flusht het door.									00:02:12
							161	13:49:06	14:39:00	14:05:31	14:05:33	00:16:25	00:00:02	256Anamnesis	0.328991	Anamnesis	256					X							A		AVP vraagt of er ook hart- en vaatziekten in de familie zit.					00:00:02
							161	13:49:06	14:39:00	14:07:03	14:07:08	00:17:57	00:00:05	180Presentation	0.359719	Presentation	180				X								A		AVP vraagt of de patiënt op dit moment ook nog misselijk is. Patiënt antwoord nee, maar heeft wel wat pijn.				00:00:05														0.359719
							161	13:49:06	14:39:00	14:07:08	14:07:10	00:18:02	00:00:02	67Treatment	0.361389	Treatment	67									X			A		AVP besluit wat voor de pijn te gaan geven.									00:00:02
							161	13:49:06	14:39:00	14:07:12	14:07:18	00:18:06	00:00:06	242Assessment	0.362725	Assessment	242						X						P		ACH zegt: "120/66" AVP antwoord hierop "dat is niet heel erg hoog".						00:00:06
							161	13:49:06	14:39:00	14:07:55	14:08:03	00:18:49	00:00:08	243Assessment	0.377088	Assessment	243						X						A		AVP bekijkt het ECG.						00:00:08
							161	13:49:06	14:39:00	14:07:57	14:08:14	00:18:51	00:00:17	244Assessment	0.377756	Assessment	244						X						A		AVP benoemd de bijzonderheden die te zien zijn op het ECG. AVP benoemd naar de patiënt dat het hart zuurstofgebrek heeft en dat dat de pijn veroorzaakt en dat hij daarvoor naar het ziekenhuis moet.						00:00:17
							161	13:49:06	14:39:00	14:08:13	14:08:18	00:19:07	00:00:05	31Resolution	0.3831	Resolution	31								X				A		AVP besluit dat de patiënt naar het ziekenhuis moet en dat hij naar Emmen gaat.								00:00:05
							161	13:49:06	14:39:00	14:08:18	14:08:28	00:19:12	00:00:10	178Reasoning	0.38477	Reasoning	178							X					A		AVP vermoedt dat de patiënt op dit moment een hartinfarct doormaakt. AVP benoemd dat als ze snel handelen, het hart zo min mogelijk schade heeft.							00:00:10
							161	13:49:06	14:39:00	14:09:35	14:12:27	00:20:29	00:02:52	68Treatment	0.410488	Treatment	68									X			A		AVP pakt de benodigdheden, maakt de Aspegic klaar, dient dit en de heparine toe en spoelt het na.									00:02:52
							161	13:49:06	14:39:00	14:10:14	14:10:21	00:21:08	00:00:07	110Others	0.423514	Others	110											X	A		AVP benoemd dat het goed is dat de patiënt heeft gebeld.											00:00:07
							161	13:49:06	14:39:00	14:10:32	14:10:43	00:21:26	00:00:11	257Anamnesis	0.429526	Anamnesis	257					X							A		AVP vraagt of er in de familie bloedingen in het hoofd voorkomen en of hij zelf een bloeding in het hoofd heeft gehad.					00:00:11
							161	13:49:06	14:39:00	14:10:50	14:10:57	00:21:44	00:00:07	258Anamnesis	0.435538	Anamnesis	258					X							A		AVP vraagt of de patiënt tabletjes of insuline gebruikt voor de diabetes.					00:00:07
							161	13:49:06	14:39:00	14:11:11	14:11:16	00:22:05	00:00:05	111Others	0.442552	Others	111											X	P		ACH checkt de heparine iv met de AVP. AVP gaat akkoord.											00:00:05
							161	13:49:06	14:39:00	14:11:40	14:11:50	00:22:34	00:00:10	112Others	0.452238	Others	112											X	P		ACH vraagt of hij de brancard moet halen. AVP vindt dit goed. AVP geeft aan dat de patiënt eventueel iets tegen de misselijkheid kan krijgen.											00:00:10
							161	13:49:06	14:39:00	14:11:52	14:11:57	00:22:46	00:00:05	181Presentation	0.456246	Presentation	181				X								A		AVP vraagt of de patiënt ook nog misselijk is.				00:00:05														0.456246
							161	13:49:06	14:39:00	14:12:09	14:12:21	00:23:03	00:00:12	113Others	0.461924	Others	113											X	A		AVP benoemd aan de patiënt wat er zometeen allemaal gaat gebeuren. AVP zegt dat ze zo met Scheper ziekenhuis bellen. De cardioloog gaat direct de tafel klaarmaken en als het nodig is, direct dotteren.											00:00:12
							161	13:49:06	14:39:00	14:12:42	14:13:10	00:23:36	00:00:28	69Treatment	0.472946	Treatment	69									X			A		AVP geeft de orale medicatie.									00:00:28
							161	13:49:06	14:39:00	14:13:11	14:13:27	00:24:05	00:00:16	114Others	0.482632	Others	114											X	P		Echtgenote vraagt hoe het gaat. AVP vertelt dat de patiënt mee moet naar het ziekenhuis, omdat hij waarschijnlijk een hartinfarct doormaakt.											00:00:16
							161	13:49:06	14:39:00	14:13:15	14:13:17	00:24:09	00:00:02	115Others	0.483968	Others	115											X	A		AVP benoemd dat het vermoedelijk om een hartinfarct gaat.											00:00:02
Documentatie							161	13:49:06	14:39:00	14:13:46	14:14:05	00:24:40	00:00:19	259Anamnesis	0.494322	Anamnesis	259					X							A		AVP voert de patiëntengegevens in de EDAZ in.					00:00:19
							161	13:49:06	14:39:00	14:14:09	14:14:11	00:25:03	00:00:02	245Assessment	0.502004	Assessment	245						X						A		AVP bekijkt de tropo-waarde en zegt: 1.54.						00:00:02
							161	13:49:06	14:39:00	14:14:25	14:14:26	00:25:19	00:00:01	179Reasoning	0.507348	Reasoning	179							X					A		AVP zegt: "die is dus verhoogd".							00:00:01
Documentatie							161	13:49:06	14:39:00	14:14:33	14:15:29	00:25:27	00:00:56	260Anamnesis	0.51002	Anamnesis	260					X							A		AVP voert de patiëntengegevens in de EDAZ in.					00:00:56
							161	13:49:06	14:39:00	14:16:09	14:16:25	00:27:03	00:00:16	180Reasoning	0.542084	Reasoning	180							X					A		AVP benoemt dat ze weet dat de patiënt duizelig is, maar besluit toch naar de ambulance te gaan lopen.							00:00:16
							161	13:49:06	14:39:00	14:18:16	14:18:20	00:29:10	00:00:04	116Others	0.584502	Others	116											X	P		Echtgenote vraagt of de gehoorapparaten uit moeten. AVP besluit ze wel in te laten.											00:00:04
							161	13:49:06	14:39:00	14:19:12	14:19:17	00:30:06	00:00:05	117Others	0.603206	Others	117											X	A		ACH vraagt of AVP al contact heeft gehad met het ziekenhuis. Heeft dit niet, maar gaat dit nu doen.											00:00:05
Documentatie							161	13:49:06	14:39:00	14:19:18	14:19:59	00:30:12	00:00:41	261Anamnesis	0.60521	Anamnesis	261					X							A		AVP voert patiëntengegevens in de EDAZ in.					00:00:41
							161	13:49:06	14:39:00	14:19:59	14:20:01	00:30:53	00:00:02	118Others	0.618904	Others	118											X	A		AVP besluit om de ECG te faxen en het ziekenhuis te bellen.											00:00:02
							161	13:49:06	14:39:00	14:20:15	14:20:25	00:31:09	00:00:10	119Others	0.624248	Others	119											X	P		ACH vraagt of ze kunnen gaan rijden. AVP bevestigt dat dit kan. AVP benoemd dat het om een A1 gaat.											00:00:10
							161	13:49:06	14:39:00	14:20:27	14:20:35	00:31:21	00:00:08	120Others	0.628257	Others	120											X	A		AVP vertelt de patiënt dat ze met spoed naar het ziekenhuis gaan en dat de sirenes aan gaan.											00:00:08
							161	13:49:06	14:39:00	14:20:28	14:20:36	00:31:22	00:00:08	246Assessment	0.628591	Assessment	246						X						A		AVP doet de bloeddrukband om en meet de bloeddruk.						00:00:08
	on-scene end		00:23:37				161	13:49:06	14:39:00	14:20:36	14:20:40	00:31:30	00:00:04	70Treatment	0.631263	Treatment	70									X			A		AVP geeft een spray onder de tong.									00:00:04
	transport st.						161	13:49:06	14:39:00	14:21:25	14:23:22	00:32:19	00:01:57	35Transfer	0.647629	Transfer	35										X		A	effect op therapie vragen, beloop vragen en beloop onderzoek (ECG), reactieve vragen op nieuwe klacht (braken)	AVP belt het ziekenhuis voor een overdracht.										00:01:57
							161	13:49:06	14:39:00	14:23:28	14:23:33	00:34:22	00:00:05	182Presentation	0.688711	Presentation	182				X								A		AVP vraagt of de pijn begint te zakken.				00:00:05														0.688711
Documentatie							161	13:49:06	14:39:00	14:23:39	14:24:24	00:34:33	00:00:45	262Anamnesis	0.692385	Anamnesis	262					X							A		AVP voert patiëntengegevens in de EDAZ in.					00:00:45
Documentatie							161	13:49:06	14:39:00	14:24:45	14:24:48	00:35:39	00:00:03	263Anamnesis	0.714429	Anamnesis	263					X							A		AVP voert de patiëntengegevens in de EDAZ in.					00:00:03
							161	13:49:06	14:39:00	14:25:30	14:26:01	00:36:24	00:00:31	71Treatment	0.729459	Treatment	71									X			A		AVP pakt een infuuszak en een infuusslang.									00:00:31
							161	13:49:06	14:39:00	14:26:04	14:26:14	00:36:58	00:00:10	247Assessment	0.740815	Assessment	247						X						A		AVP bekijkt de monitor en doet hier iets mee.						00:00:10
							161	13:49:06	14:39:00	14:26:17	14:26:26	00:37:11	00:00:09	264Anamnesis	0.745157	Anamnesis	264					X							A		AVP vraagt of de patiënt iets van verschil merkt na het spraytje en vraagt of de pijn nog steeds hetzelfde is.					00:00:09
							161	13:49:06	14:39:00	14:26:27	14:26:29	00:37:21	00:00:02	72Treatment	0.748497	Treatment	72									X			A		AVP besluit wat anders te gaan geven tegen de pijn.									00:00:02
							161	13:49:06	14:39:00	14:26:30	14:26:31	00:37:24	00:00:01	181Reasoning	0.749499	Reasoning	181							X					A		AVP zegt: "want dat is niet prettig he?"							00:00:01
							161	13:49:06	14:39:00	14:26:35	14:28:00	00:37:29	00:01:25	73Treatment	0.751169	Treatment	73									X			A		AVP hangt de infuuszak op en sluit dit aan.									00:01:25
							161	13:49:06	14:39:00	14:28:26	14:28:31	00:39:20	00:00:05	183Presentation	0.788243	Presentation	183				X								A		AVP vraagt: "meneer, bent u er nog?"				00:00:05														0.788243
							161	13:49:06	14:39:00	14:28:53	14:30:22	00:39:47	00:01:29	74Treatment	0.797261	Treatment	74									X			A		AVP pakt een medicijn, lost dit op en dient dit toe.									00:01:29
							161	13:49:06	14:39:00	14:29:42	14:29:49	00:40:36	00:00:07	121Others	0.813627	Others	121											X	A		AVP benoemd dat de patiënt een klein beetje licht in het hoofd kan worden van het medicijn en hoopt dat hiermee de scherpte een beetje eraf gaat. AVP zegt: "want het is een vervelende klacht he?"											00:00:07
							161	13:49:06	14:39:00	14:30:32	14:30:36	00:41:26	00:00:04	248Assessment	0.830327	Assessment	248						X						A		AVP bekijkt de monitor en doet hier iets mee.						00:00:04
							161	13:49:06	14:39:00	14:30:55	14:31:01	00:41:49	00:00:06	249Assessment	0.838009	Assessment	249						X						A		AVP sluit de saturatiemeter aan.						00:00:06
							161	13:49:06	14:39:00	14:31:16	14:31:33	00:42:10	00:00:17	250Assessment	0.845023	Assessment	250						X						A		AVP maakt opnieuw een ECG.						00:00:17
Documentatie							161	13:49:06	14:39:00	14:31:42	14:32:34	00:42:36	00:00:52	265Anamnesis	0.853707	Anamnesis	265					X							A		AVP voert patiëntengegevens in de EDAS in en faxt het ECG.					00:00:52
							161	13:49:06	14:39:00	14:32:21	14:32:23	00:43:15	00:00:02	266Anamnesis	0.866733	Anamnesis	266					X							A		Patiënt geeft aan misselijk te worden. AVP vraagt hier nogmaals om.					00:00:02
							161	13:49:06	14:39:00	14:32:24	14:32:28	00:43:18	00:00:04	75Treatment	0.867735	Treatment	75									X			A		AVP besluit iets voor de misselijkheid te geven.									00:00:04
							161	13:49:06	14:39:00	14:32:29	14:32:30	00:43:23	00:00:01	122Others	0.869405	Others	122											X	A		AVP zegt: "het is ook niet prettig he, zo rijden in een auto''.											00:00:01
							161	13:49:06	14:39:00	14:32:47	14:32:54	00:43:41	00:00:07	76Treatment	0.875418	Treatment	76									X			A		AVP pakt een medicijn.									00:00:07
							161	13:49:06	14:39:00	14:33:18	14:33:25	00:44:12	00:00:07	251Assessment	0.885772	Assessment	251						X						A		AVP bekijkt de monitor en voert wat in.						00:00:07
							161	13:49:06	14:39:00	14:33:28	14:34:49	00:44:22	00:01:21	77Treatment	0.889112	Treatment	77									X			A		AVP pakt de benodigheden voor het klaarmaken van het medicijn. AVP biedt ondersteuning bij het braken. AVP lost het medicijn op en dient het toe.									00:01:21
							161	13:49:06	14:39:00	14:34:06	14:34:14	00:45:00	00:00:08	184Presentation	0.901804	Presentation	184				X								A		AVP vraagt of het braken oplucht.				00:00:08														0.901804
							161	13:49:06	14:39:00	14:35:04	14:35:26	00:45:58	00:00:22	252Assessment	0.921176	Assessment	252						X						A		AVP bekijkt het ECG en schrijft hier iets op.						00:00:22
							161	13:49:06	14:39:00	14:36:29	14:36:32	00:47:23	00:00:03	253Assessment	0.949566	Assessment	253						X						A		AVP constateert dat de patiënt erg zweet.						00:00:03
							161	13:49:06	14:39:00	14:36:38	14:37:33	00:47:32	00:00:55	117Prologue	0.952572	Prologue	117			X									A		AVP vraagt : "dus gisteren was de eerste keer dat u het gevoeld had? Had u de laatste tijd dat de conditie achteruit ging?"			00:00:55														0.952572
							161	13:49:06	14:39:00	14:38:03	14:38:08	00:48:57	00:00:05	123Others	0.980962	Others	123											X	A		AVP vraagt of de patiënt verwacht nog meer te moeten spugen.											00:00:05
	transport end			00:18:20	00:49:54	0:29:55	161	13:49:06	14:39:00	14:38:08	14:39:00	00:49:02	00:00:52	36Transfer	0.982632	Transfer	36										X				Aankomst ZKH										00:00:52
26	response st.						102	14:41:14	15:22:00	14:41:14	14:41:18	00:00:00	00:00:04	152Start	0	Start	152	X											P		ACH benoemd dat er gelijk al een brengadres is (ziekenhuis).	00:00:04														0
COMPLEET							102	14:41:14	15:22:00	14:41:57	14:42:14	00:00:43	00:00:17	153Start	0.0175797	Start	153	X											P		AVP interpreteert de informatie vanuit de meldkamer over de patiënt en bekijkt de adresgegevens.	00:00:17														0.0175797
231020							102	14:41:14	15:22:00	14:42:29	14:42:46	00:01:15	00:00:17	154Start	0.0306623	Start	154	X											A		AVP benoemd de mogelijke DD.	00:00:17														0.0306623
							102	14:41:14	15:22:00	14:42:47	14:43:09	00:01:33	00:00:22	155Start	0.0380213	Start	155	X											A		PAP: materialen en ECG.	00:00:22														0.0380213
	response end	00:01:37					102	14:41:14	15:22:00	14:42:47	14:42:51	00:01:33	00:00:04	156Start	0.0380213	Start	156	X											A		ACH benoemd dat er een ECG gemaakt moet worden. AVP zegt: "Zeker, dat is belangrijk om te doen".	00:00:04														0.0380213
	on-scene st.						102	14:41:14	15:22:00	14:45:46	14:46:26	00:04:32	00:00:40	26Situation	0.111202	Situation	26		X												Aankomst tp		00:00:40														0.111202
							102	14:41:14	15:22:00	14:46:26	14:46:34	00:05:12	00:00:08	185Presentation	0.127555	Presentation	185				X								A		AVP ziet de patiënt en zegt: "Oh hier zit ze". AVP begroet de patiënt en zegt: "goed benauwd he?".				00:00:08														0.127555
							102	14:41:14	15:22:00	14:46:37	14:47:15	00:05:23	00:00:38	118Prologue	0.132052	Prologue	118			X									P		AVP leest de overdracht van de huisarts (SOEP).			00:00:38														0.132052
							102	14:41:14	15:22:00	14:46:45	14:46:47	00:05:31	00:00:02	186Presentation	0.135323	Presentation	186				X								A		AVP besluit om later de voorgeschiedenis en medicatie te lezen.				00:00:02														0.135323
							102	14:41:14	15:22:00	14:46:51	14:47:14	00:05:37	00:00:23	119Prologue	0.137776	Prologue	119			X									A		AVP vraagt hoelang de pijn al in de maagstreek zit. De patiënt antwoordt 6 weken.			00:00:23														0.137776
							102	14:41:14	15:22:00	14:47:17	14:47:24	00:06:03	00:00:07	267Anamnesis	0.148406	Anamnesis	267					X							P		Patiënt vertelt dat zij altijd al wel benauwd is, hartritmestoornissen heeft en COPD.					00:00:07
							102	14:41:14	15:22:00	14:47:32	14:47:40	00:06:18	00:00:08	120Prologue	0.154538	Prologue	120			X									A		AVP vraagt wanneer de pijn is begonnen.			00:00:08														0.154538
							102	14:41:14	15:22:00	14:47:42	14:47:56	00:06:28	00:00:14	254Assessment	0.158626	Assessment	254						X						A		AVP luistert naar de longen.						00:00:14
							102	14:41:14	15:22:00	14:47:52	14:47:54	00:06:38	00:00:02	255Assessment	0.162715	Assessment	255						X						A		AVP hoort rhonchi en zegt: "het roggelt lekker".						00:00:02
							102	14:41:14	15:22:00	14:47:57	14:48:18	00:06:43	00:00:21	187Presentation	0.164759	Presentation	187				X								A		AVP vraagt: "heeft u daar nog pufjes voor genomen?" en vraagt of dit enig effect heeft gehad en vraagt door over de voorgaande klachten.				00:00:21														0.164759
							102	14:41:14	15:22:00	14:48:19	14:48:22	00:07:05	00:00:03	256Assessment	0.173753	Assessment	256						X						P		ACH zegt: "zuurstof is 94%, voor COPD".						00:00:03
							102	14:41:14	15:22:00	14:48:28	14:48:31	00:07:14	00:00:03	257Assessment	0.177433	Assessment	257						X						A		AVP benoemT dat 94% redelijk goed is voor iemand met COPD.						00:00:03
							102	14:41:14	15:22:00	14:48:33	14:48:51	00:07:19	00:00:18	268Anamnesis	0.179477	Anamnesis	268					X							A		AVP vraagt of de patiënt ook pijn op de borst heeft.					00:00:18
							102	14:41:14	15:22:00	14:48:52	14:50:29	00:07:38	00:01:37	121Prologue	0.187244	Prologue	121			X									A		AVP vraagt hoelang de patiënt de pijn al heeft. AVP herhaalt de klachten van de afgelopen periode.			00:01:37														0.187244
							102	14:41:14	15:22:00	14:49:27	14:50:34	00:08:13	00:01:07	78Treatment	0.201554	Treatment	78									X			A		AVP maakt de verneveling gereed.									00:01:07
							102	14:41:14	15:22:00	14:50:35	14:51:00	00:09:21	00:00:25	269Anamnesis	0.229354	Anamnesis	269					X							A		AVP bekijkt de medicatie.					00:00:25
							102	14:41:14	15:22:00	14:50:42	14:50:51	00:09:28	00:00:09	122Prologue	0.232216	Prologue	122			X									P		Echtgenoot geeft aan dat de klachten ontstaan zijn sinds de patiënt bepaalde medicatie ging gebruiken.			00:00:09														0.232216
							102	14:41:14	15:22:00	14:50:59	14:51:06	00:09:45	00:00:07	188Presentation	0.239166	Presentation	188				X								P		Patiënt vertelt wel eens vaker griep te hebben gehad, maar toen gingen de klachten snel over. Patiënt geeft aan dat de klachten nu erger worden.				00:00:07														0.239166
							102	14:41:14	15:22:00	14:51:02	14:51:44	00:09:48	00:00:42	79Treatment	0.240392	Treatment	79									X			A		AVP gaat verder met de verneveling.									00:00:42
							102	14:41:14	15:22:00	14:51:08	14:51:29	00:09:54	00:00:21	123Prologue	0.242845	Prologue	123			X									P		Patiënt vertelt dat de pijn scherper is geworden. AVP vraagt naar de pijnscore van de afgelopen weken.			00:00:21														0.242845
							102	14:41:14	15:22:00	14:51:41	14:51:45	00:10:27	00:00:04	80Treatment	0.256337	Treatment	80									X			A		AVP hoopt dat de patiënt er iets meer lucht van krijgt en dat het daar vooral om gaat.									00:00:04
							102	14:41:14	15:22:00	14:51:46	14:51:50	00:10:32	00:00:04	124Prologue	0.258381	Prologue	124			X									A		AVP vraagt of de patiënt geen tabletje of pufje onder de tong heeft genomen.			00:00:04														0.258381
							102	14:41:14	15:22:00	14:51:51	14:52:04	00:10:37	00:00:13	189Presentation	0.260425	Presentation	189				X								A		AVP zegt: "Ik las dat u ook vocht vasthoudt, waar zit dat dan? " Patiënt antwoordt: "in de voeten". AVP vraagt of het ook erger geworden is.				00:00:13														0.260425
							102	14:41:14	15:22:00	14:52:03	14:52:07	00:10:49	00:00:04	270Anamnesis	0.265331	Anamnesis	270					X							A		AVP vraagt of het oedeem in de benen nu beter is, omdat ze zag dat de patiënt plasmedicatie gebruikt.					00:00:04
							102	14:41:14	15:22:00	14:52:13	14:53:20	00:10:59	00:01:07	271Anamnesis	0.269419	Anamnesis	271					X							A		AVP bekijkt de voorgeschiedenis van de patiënt.					00:01:07
							102	14:41:14	15:22:00	14:52:31	14:52:42	00:11:17	00:00:11	272Anamnesis	0.276778	Anamnesis	272					X							P		Echtgenoot vertelt dat de patiënt al drie keer een AB-kuur achter elkaar heeft gehad vanwege de COPD.					00:00:11
							102	14:41:14	15:22:00	14:53:27	14:53:40	00:12:13	00:00:13	258Assessment	0.299673	Assessment	258						X						A		AVP zegt: "ze wisselt een beetje tussen onregelmatig en regelmatig hartslag of niet? Ik zag zo straks een sinusritme voorbij komen en nu niet meer."						00:00:13
							102	14:41:14	15:22:00	14:53:42	14:53:59	00:12:28	00:00:17	273Anamnesis	0.305805	Anamnesis	273					X							A		AVP vraagt naar de behandeling van het atriumfibrilleren in het verleden.					00:00:17
							102	14:41:14	15:22:00	14:54:00	14:54:14	00:12:46	00:00:14	274Anamnesis	0.313164	Anamnesis	274					X							A		AVP vraagt naar bepaalde medicatie.					00:00:14
							102	14:41:14	15:22:00	14:54:09	14:54:19	00:12:55	00:00:10	259Assessment	0.316844	Assessment	259						X						A		AVP bekijkt het ECG.						00:00:10
							102	14:41:14	15:22:00	14:54:20	14:54:40	00:13:06	00:00:20	275Anamnesis	0.321341	Anamnesis	275					X							A		AVP vraagt of de patiënt een bloedverdunner gebruikt.					00:00:20
							102	14:41:14	15:22:00	14:54:42	14:54:55	00:13:28	00:00:13	276Anamnesis	0.330335	Anamnesis	276					X							A		AVP vraagt of de patiënt iets met de hartkleppen, het hoofd of een herseninfarct heeft gehad.					00:00:13
							102	14:41:14	15:22:00	14:54:56	14:54:58	00:13:42	00:00:02	182Reasoning	0.336059	Reasoning	182							X					A		AVP benoemd dat de patiënt waarschijnlijk de acenocoumarol gebruikt voor BF.							00:00:02
							102	14:41:14	15:22:00	14:55:06	14:55:21	00:13:52	00:00:15	277Anamnesis	0.340147	Anamnesis	277					X							A		AVP vraagt: "wordt het nu ook iets makkelijker nu u dat kapje heeft?" "Wordt de pijn op de borst ook iets makkelijk" "Hoe gaat het drinken?"					00:00:15
							102	14:41:14	15:22:00	14:55:19	14:56:29	00:14:05	00:01:10	81Treatment	0.345462	Treatment	81									X			A		AVP brengt de stuwband aan, bekijkt een geschikte plek voor injecteren en prikt een infuusnaald, verbindt het en flusht het door.									00:01:10
							102	14:41:14	15:22:00	14:55:43	14:55:47	00:14:29	00:00:04	278Anamnesis	0.355274	Anamnesis	278					X							P		Patiënt vertelt de laatste tijd niet helemaal met het hoofd erbij te zijn.					00:00:04
							102	14:41:14	15:22:00	14:56:10	14:56:20	00:14:56	00:00:10	125Prologue	0.366312	Prologue	125			X									A		AVP vraagt of de patiënt niet aan het bloedbraken is geweest en of er bloed bij de ontlasting zat.			00:00:10														0.366312
							102	14:41:14	15:22:00	14:56:44	14:57:02	00:15:30	00:00:18	126Prologue	0.380213	Prologue	126			X									A		AVP vraagt verder over de groene ontlasting.			00:00:18														0.380213
							102	14:41:14	15:22:00	14:57:23	14:57:36	00:16:09	00:00:13	124Others	0.396157	Others	124											X	A		AVP geeft uitleg over de medicatie (Ascal).											00:00:13
							102	14:41:14	15:22:00	14:57:29	14:57:35	00:16:15	00:00:06	125Others	0.39861	Others	125											X	A		AVP geeft aan dat de patiënt haar eigen tabletjes voor het hartritme zijn en deze die ze nu krijgt voor de vaten, als een asprine.											00:00:06
							102	14:41:14	15:22:00	14:57:38	14:57:43	00:16:24	00:00:05	82Treatment	0.402289	Treatment	82									X			A		AVP besluit om de verneveling te stoppen.									00:00:05
							102	14:41:14	15:22:00	14:57:44	14:57:57	00:16:30	00:00:13	83Treatment	0.404742	Treatment	83									X			A		AVP geeft de Ascal.									00:00:13
							102	14:41:14	15:22:00	14:57:59	14:58:03	00:16:45	00:00:04	32Resolution	0.410875	Resolution	32								X				A		AVP wil naar het ziekenhuis zodra het infuuszakje er in zit.								00:00:04
							102	14:41:14	15:22:00	14:58:19	14:58:21	00:17:05	00:00:02	126Others	0.419052	Others	126											X	A		AVP vertelt aan de patiënt dat ze haar naar de eerste harthulp gaan brengen.											00:00:02
							102	14:41:14	15:22:00	14:58:30	14:58:31	00:17:16	00:00:01	260Assessment	0.423549	Assessment	260						X						A		AVP zegt dat er in elk geval wat los komt bij het hoesten.						00:00:01
							102	14:41:14	15:22:00	14:58:31	14:58:45	00:17:17	00:00:14	84Treatment	0.423957	Treatment	84									X			A		AVP koppelt het infuuszakje aan en verbindt het infuus.									00:00:14
							102	14:41:14	15:22:00	14:58:37	14:58:41	00:17:23	00:00:04	127Others	0.42641	Others	127											X	A		AVP vertelt dat de patiënt vocht krijgt, omdat ze vermoedt dat de patiënt wat achterloopt in vocht.											00:00:04
							102	14:41:14	15:22:00	14:58:55	14:59:04	00:17:41	00:00:09	279Anamnesis	0.433769	Anamnesis	279					X							P		Patiënt vertelt over de mate van drinken.					00:00:09
							102	14:41:14	15:22:00	14:59:05	14:59:08	00:17:51	00:00:03	127Prologue	0.437858	Prologue	127			X									A		AVP vraagt: "bent u omhoog gegaan met uw plasmedicatie?"			00:00:03														0.437858
							102	14:41:14	15:22:00	14:59:33	14:59:50	00:18:19	00:00:17	183Reasoning	0.449305	Reasoning	183							X					A		AVP zegt: "het kan best, want als u vocht vasthield dat die omhoog is gegaan. Maar waarschijnlijk is het balans u in u lichaam…							00:00:17
							102	14:41:14	15:22:00	14:59:58	15:00:03	00:18:44	00:00:05	85Treatment	0.459526	Treatment	85									X			A		AVP sluit de verneveling weer aan.									00:00:05
							102	14:41:14	15:22:00	15:00:09	15:00:10	00:18:55	00:00:01	184Reasoning	0.464023	Reasoning	184							X					A		AVP zegt: "tensie heeft ze wel".							00:00:01
							102	14:41:14	15:22:00	15:00:19	15:00:21	00:19:05	00:00:02	128Others	0.468111	Others	128											X	P		ACH vraagt of de AVP de NTG nog wil hebben. Dit wil ze wel.											00:00:02
							102	14:41:14	15:22:00	15:00:47	15:00:50	00:19:33	00:00:03	86Treatment	0.479558	Treatment	86									X			A		AVP verandert de druppelsnelheid van het infuus.									00:00:03
							102	14:41:14	15:22:00	15:01:43	15:01:50	00:20:29	00:00:07	280Anamnesis	0.502453	Anamnesis	280					X							A		AVP vraagt hoe het nu met de patiënt gaat.					00:00:07
							102	14:41:14	15:22:00	15:01:47	15:01:49	00:20:33	00:00:02	261Assessment	0.504088	Assessment	261						X						A		AVP sluit de saturatiemeter weer aan.						00:00:02
							102	14:41:14	15:22:00	15:01:58	15:02:05	00:20:44	00:00:07	128Prologue	0.508585	Prologue	128			X									P		Patiënt vertelt dat ze heel erg zweet. AVP vraagt: "heeft u dat de laatste weken ook al vaker bij inspanning?"			00:00:07														0.508585
							102	14:41:14	15:22:00	15:02:32	15:02:34	00:21:18	00:00:02	87Treatment	0.522486	Treatment	87									X			A		AVP verandert de druppelsnelheid van het infuus.									00:00:02
							102	14:41:14	15:22:00	15:02:40	15:02:45	00:21:26	00:00:05	88Treatment	0.525756	Treatment	88									X			A		AVP besluit dat de verneveling uit kan.									00:00:05
							102	14:41:14	15:22:00	15:02:48	15:02:49	00:21:34	00:00:01	185Reasoning	0.529027	Reasoning	185							X					A		AVP vindt dat de patiënt nog steeds piept.							00:00:01
							102	14:41:14	15:22:00	15:03:27	15:03:31	00:22:13	00:00:04	129Others	0.544971	Others	129											X	P		Echtgenoot vraagt waar mevrouw heen gaat. AVP antwoordt naar de eerste harthulp in het ziekenhuis.											00:00:04
							102	14:41:14	15:22:00	15:05:59	15:06:00	00:24:45	00:00:01	186Reasoning	0.607114	Reasoning	186							X					A		AVP zegt: "u piept lekker hé".							00:00:01
							102	14:41:14	15:22:00	15:08:13	15:08:22	00:26:59	00:00:09	89Treatment	0.661897	Treatment	89									X			A		AVP opent het infuussysteem.									00:00:09
							102	14:41:14	15:22:00	15:08:18	15:08:21	00:27:04	00:00:03	187Reasoning	0.663941	Reasoning	187							X					A		AVP zegt dat een beetje extra vocht in het geval van de patiënt geen kwaad kan.							00:00:03
							102	14:41:14	15:22:00	15:08:24	15:08:25	00:27:10	00:00:01	262Assessment	0.666394	Assessment	262						X						A		AVP vindt dat het zuurstofgehalte goed blijft.						00:00:01
							102	14:41:14	15:22:00	15:08:33	15:08:35	00:27:19	00:00:02	188Reasoning	0.670074	Reasoning	188							X					A		AVP zeg: "de inspanning doet u wel wat, dat is duidelijk".							00:00:02
							102	14:41:14	15:22:00	15:08:42	15:08:46	00:27:28	00:00:04	130Others	0.673753	Others	130											X	A		AVP zegt dat het haar niks zal verbazen als de klachten op basis van de longen zijn.											00:00:04
	on-scene end		00:26:01				102	14:41:14	15:22:00	15:08:49	15:08:52	00:27:35	00:00:03	131Others	0.676615	Others	131											X	P		ACH vraagt of hij nog iets voor de AVP kan betekenen. Kan dit niet, dus wil de AVP richting het ziekenhuis.											00:00:03
Documentatie	transport st.						102	14:41:14	15:22:00	15:09:26	15:10:39	00:28:12	00:01:13	281Anamnesis	0.691742	Anamnesis	281					X							A	nieuwe ananmnese vragen, nieuw onderzoek, vergeten vragen….(allergie, VG)	AVP voert de patiëntengegevens in de EDAZ in.					00:01:13
							102	14:41:14	15:22:00	15:10:39	15:10:52	00:29:25	00:00:13	190Presentation	0.721586	Presentation	190				X								A		AVP vraagt nogmaals of deze klachten al vijf à zes weken spelen, waarbij het iets heftiger is geworden.				00:00:13														0.721586
							102	14:41:14	15:22:00	15:10:53	15:10:55	00:29:39	00:00:02	263Assessment	0.72731	Assessment	263						X						A		AVP constateert dat de benauwdheid erger wordt als de patiënt zich inspant.						00:00:02
							102	14:41:14	15:22:00	15:10:56	15:11:13	00:29:42	00:00:17	282Anamnesis	0.728536	Anamnesis	282					X							A		AVP vraagt naar de anemie en waar dat vandaan komt.					00:00:17
Documentatie							102	14:41:14	15:22:00	15:11:12	15:11:28	00:29:58	00:00:16	264Assessment	0.735078	Assessment	264						X						A		AVP voert de patiëntengegevens in de EDAZ in.						00:00:16
							102	14:41:14	15:22:00	15:11:39	15:11:43	00:30:25	00:00:04	90Treatment	0.746116	Treatment	90									X			A		AVP dient een spray onder de tong toe.									00:00:04
Documentatie							102	14:41:14	15:22:00	15:11:48	15:12:45	00:30:34	00:00:57	265Assessment	0.749796	Assessment	265						X						A		AVP voert de patiëntengegevens in de EDAZ in.						00:00:57
							102	14:41:14	15:22:00	15:12:35	15:12:36	00:31:21	00:00:01	266Assessment	0.769011	Assessment	266						X						A		AVP meet nogmaals de bloeddruk.						00:00:01
							102	14:41:14	15:22:00	15:12:45	15:12:50	00:31:31	00:00:05	283Anamnesis	0.773099	Anamnesis	283					X							A		AVP vraagt of de patiënt de bloedsuiker recent nog gemeten heeft.					00:00:05
							102	14:41:14	15:22:00	15:13:01	15:15:39	00:31:47	00:02:38	267Assessment	0.77964	Assessment	267						X						A		AVP pakt de benodigheden voor het meten van de glucose (12,3 mmol) en INR, maakt dit gereed en meet dit.						00:02:38
							102	14:41:14	15:22:00	15:13:05	15:13:07	00:31:51	00:00:02	284Anamnesis	0.781276	Anamnesis	284					X							A		AVP zegt: "ik zag suikerziekte staan in uw voorgeschiedenis".					00:00:02
							102	14:41:14	15:22:00	15:13:08	15:13:19	00:31:54	00:00:11	132Others	0.782502	Others	132											X	A		AVP benoemd dat ze de suiker en de INR wil meten.											00:00:11
							102	14:41:14	15:22:00	15:16:09	15:16:26	00:34:55	00:00:17	268Assessment	0.8565	Assessment	268						X						A		AVP vraagt hoe het met de pijn gaat en vraagt naar de pijnscore.						00:00:17
							102	14:41:14	15:22:00	15:16:47	15:16:50	00:35:33	00:00:03	91Treatment	0.872036	Treatment	91									X			A		AVP geeft een spray onder de tong.									00:00:03
							102	14:41:14	15:22:00	15:16:51	15:16:52	00:35:37	00:00:01	133Others	0.873671	Others	133											X	A		AVP benoemd aan de patiënt dat zij er wat hoofdpijn van kan krijgen.											00:00:01
							102	14:41:14	15:22:00	15:17:07	15:17:27	00:35:53	00:00:20	191Presentation	0.880213	Presentation	191				X								A		AVP vraagt sinds wanneer de pijn rond de 9 is.				00:00:20														0.880213
Documentatie							102	14:41:14	15:22:00	15:17:32	15:17:41	00:36:18	00:00:09	285Anamnesis	0.890433	Anamnesis	285					X							A		AVP voert de patiëntengegevens in de EDAZ in.					00:00:09
							102	14:41:14	15:22:00	15:17:49	15:18:09	00:36:35	00:00:20	269Assessment	0.897383	Assessment	269						X						A		AVP meet de temperatuur.						00:00:20
							102	14:41:14	15:22:00	15:18:18	15:18:19	00:37:04	00:00:01	270Assessment	0.90924	Assessment	270						X						A		AVP benoemd dat de bloeddruk 145/100 is.						00:00:01
							102	14:41:14	15:22:00	15:18:22	15:18:31	00:37:08	00:00:09	271Assessment	0.910875	Assessment	271						X						A		AVP bekijkt de monitor en voert wat in.						00:00:09
Documentatie							102	14:41:14	15:22:00	15:18:37	15:19:57	00:37:23	00:01:20	286Anamnesis	0.917007	Anamnesis	286					X							A		AVP voert de patiëntengegevens in de EDAZ in.					00:01:20
							102	14:41:14	15:22:00	15:18:43	15:19:03	00:37:29	00:00:20	287Anamnesis	0.91946	Anamnesis	287					X							A		AVP vraagt of de patiënt allergieën heeft.					00:00:20
							102	14:41:14	15:22:00	15:20:14	15:20:18	00:39:00	00:00:04	288Anamnesis	0.956664	Anamnesis	288					X							A		AVP bekijkt de voorgeschiedenis van de patiënt.					00:00:04
Documentatie							102	14:41:14	15:22:00	15:20:19	15:21:23	00:39:05	00:01:04	289Anamnesis	0.958708	Anamnesis	289					X							A		AVP voert de patiëntengegevens in de EDAZ in.					00:01:04
							102	14:41:14	15:22:00	15:20:37	15:20:42	00:39:23	00:00:05	192Presentation	0.966067	Presentation	192				X								A		AVP vraagt hoe de pijn op de borst voelt.				00:00:05														0.966067
							102	14:41:14	15:22:00	15:20:53	15:21:00	00:39:39	00:00:07	290Anamnesis	0.972608	Anamnesis	290					X							P		Patiënt vertelt dat ze nog nooit zo erg geboerd heeft.					00:00:07
							102	14:41:14	15:22:00	15:21:01	15:21:03	00:39:47	00:00:02	189Reasoning	0.975879	Reasoning	189							X					A		AVP zegt: "oh het kan dus ook nog wel van de maag komen".							00:00:02
	transport end			00:13:08	00:40:46	0:27:39	102	14:41:14	15:22:00	15:21:03	15:22:00	00:39:49	00:00:57	37Transfer	0.976697	Transfer	37										X				Aankomst ZKH										00:00:57
27	repsonse st.						81	10:00:03	10:30:08	10:00:10	10:04:00	00:00:07	00:03:50	157Start	0.00387812	Start	157	X													opdracht en vertrek	00:03:50														0.00387812
transfer mist	response end	00:06:02					81	10:00:03	10:30:08	10:06:03	10:06:05	00:06:00	00:00:02	158Start	0.199446	Start	158	X											A		AVP benoemd tegen een man dat ze eerst naar binnen gaan om te kijken.	00:00:02														0.199446
231020	on-scene st.						81	10:00:03	10:30:08	10:06:16	10:06:43	00:06:13	00:00:27	27Situation	0.206648	Situation	27		X										A		AVP loopt de kamer binnen en begroet de patiënt.		00:00:27														0.206648
huisarts tp.							81	10:00:03	10:30:08	10:06:49	10:07:12	00:06:46	00:00:23	193Presentation	0.224931	Presentation	193				X								P		De huisarts doet de overdracht (SOEP).				00:00:23														0.224931
							81	10:00:03	10:30:08	10:07:13	10:07:36	00:07:10	00:00:23	129Prologue	0.238227	Prologue	129			X									A		AVP vraagt of de patiënt de hond aan het uitlaten was toen de klachten begonnen.			00:00:23														0.238227
							81	10:00:03	10:30:08	10:07:36	10:07:41	00:07:33	00:00:05	134Others	0.25097	Others	134											X	P		ACH vraagt of hij de brancard op moet halen. AVP besluit dat de patiënt zelf naar de ambu kan lopen.											00:00:05
							81	10:00:03	10:30:08	10:07:41	10:07:45	00:07:38	00:00:04	194Presentation	0.25374	Presentation	194				X								P		Huisarts geeft aan dat de patiënt geen medicijnen heeft gekregen, omdat het soms weer afzakt (SOEP).				00:00:04														0.25374
							81	10:00:03	10:30:08	10:08:02	10:08:07	00:07:59	00:00:05	195Presentation	0.265374	Presentation	195				X								A		AVP vraagt of de patiënt bekend is bij de trombosedienst.				00:00:05														0.265374
							81	10:00:03	10:30:08	10:08:08	10:08:10	00:08:05	00:00:02	190Reasoning	0.268698	Reasoning	190							X					A		AVP zegt: "omdat er werd gesproken over AF".							00:00:02
							81	10:00:03	10:30:08	10:08:14	10:08:19	00:08:11	00:00:05	135Others	0.272022	Others	135											X	A		AVP benoemd dat zijn collega de brancard klaar maakt en dat ze zo naar de brancard gaan lopen, als de patiënt schoenen aandoet.											00:00:05
							81	10:00:03	10:30:08	10:08:46	10:08:57	00:08:43	00:00:11	272Assessment	0.289751	Assessment	272						X						A		AVP luistert naar de longen.						00:00:11
							81	10:00:03	10:30:08	10:09:04	10:09:08	00:09:01	00:00:04	291Anamnesis	0.299723	Anamnesis	291					X							A		AVP vraagt of de patiënt in de ochtend last heeft van dikke enkels.					00:00:04
							81	10:00:03	10:30:08	10:09:04	10:09:18	00:09:01	00:00:14	273Assessment	0.299723	Assessment	273						X						A		AVP kijkt en voelt aan de enkels.						00:00:14
							81	10:00:03	10:30:08	10:10:07	10:10:10	00:10:04	00:00:03	136Others	0.334626	Others	136											X	A		AVP verwacht dat de patiënt een dagje in het ziekenhuis blijft.											00:00:03
							81	10:00:03	10:30:08	10:10:32	10:10:36	00:10:29	00:00:04	137Others	0.348476	Others	137											X	A		AVP geeft aan dat de patiënt wordt opgenomen op de eerste harthulp/IC.											00:00:04
							81	10:00:03	10:30:08	10:10:43	10:10:45	00:10:40	00:00:02	33Resolution	0.354571	Resolution	33								X				A		AVP besluit om naar Meppel te gaan.								00:00:02
							81	10:00:03	10:30:08	10:11:46	10:11:49	00:11:43	00:00:03	138Others	0.389474	Others	138											X	A		AVP vraagt of de ACH de patiënt gaat inpakken (?).											00:00:03
							81	10:00:03	10:30:08	10:12:07	10:12:11	00:12:04	00:00:04	274Assessment	0.401108	Assessment	274						X						A		AVP benoemd dat de ACH een ECG moet afnemen.						00:00:04
							81	10:00:03	10:30:08	10:12:21	10:12:27	00:12:18	00:00:06	191Reasoning	0.408864	Reasoning	191							X					A		AVP zegt: "ik had vesiculair ademgeruis links rechts, geen dikke enkels eigenlijk, dus dat is allemaal wel goed.''							00:00:06
Documentatie							81	10:00:03	10:30:08	10:12:21	10:12:52	00:12:18	00:00:31	292Anamnesis	0.408864	Anamnesis	292					X							A		AVP voert de patiëntengegevens in de EDAZ.					00:00:31
							81	10:00:03	10:30:08	10:12:53	10:13:03	00:12:50	00:00:10	130Prologue	0.426593	Prologue	130			X									A		AVP vraagt naar de klachten van afgelopen week.			00:00:10														0.426593
							81	10:00:03	10:30:08	10:13:04	10:13:06	00:13:01	00:00:02	293Anamnesis	0.432687	Anamnesis	293					X							A		AVP zegt: "u bent bekend bij de cardioloog begreep ik?"					00:00:02
							81	10:00:03	10:30:08	10:13:07	10:13:10	00:13:04	00:00:03	294Anamnesis	0.434349	Anamnesis	294					X							A		AVP vraagt: "Had u tabletjes voor onder de tong?"					00:00:03
							81	10:00:03	10:30:08	10:13:15	10:13:53	00:13:12	00:00:38	295Anamnesis	0.438781	Anamnesis	295					X							P		Patiënt vertelt dat ze zelf de bloeddruk meet. AVP vraagt waarom de patiënt dit doet en of de huisarts hiervan weet.					00:00:38
Documentatie							81	10:00:03	10:30:08	10:13:53	10:13:57	00:13:50	00:00:04	296Anamnesis	0.459834	Anamnesis	296					X							A		AVP voert de patiëntengegevens in de EDAZ.					00:00:04
							81	10:00:03	10:30:08	10:13:53	10:14:03	00:13:50	00:00:10	297Anamnesis	0.459834	Anamnesis	297					X							P		Patiënt vertelt dat de bloeddruk aan de lage kant was. AVP vraagt hoeveel dit was (125/70).					00:00:10
							81	10:00:03	10:30:08	10:14:03	10:14:10	00:14:00	00:00:07	275Assessment	0.465374	Assessment	275						X						A		AVP zegt: "O, dat is een mooie bloeddruk voor een dame van uw leeftijd. U bent een vrouw, dus die heeft altijd al een lage bloeddruk".						00:00:07
							81	10:00:03	10:30:08	10:14:11	10:14:17	00:14:08	00:00:06	298Anamnesis	0.469806	Anamnesis	298					X							A		AVP vraagt wat de hoogst gemeten bloeddruk is die de patiënt heeft gemeten.					00:00:06
							81	10:00:03	10:30:08	10:14:18	10:14:24	00:14:15	00:00:06	139Others	0.473684	Others	139											X	P		Patiënt vraagt aan de AVP of een bloeddruk van 168 toch ook niet gek is. AVP geeft aan dat het zeker voor een mevrouw van haar leeftijd niet gek is.											00:00:06
Documentatie							81	10:00:03	10:30:08	10:14:23	10:14:25	00:14:20	00:00:02	299Anamnesis	0.476454	Anamnesis	299					X							A		AVP voert de patiëntengegevens in de EDAZ.					00:00:02
							81	10:00:03	10:30:08	10:14:25	10:14:32	00:14:22	00:00:07	300Anamnesis	0.477562	Anamnesis	300					X							A		AVP vraagt aan de patiënt: "Als u weet dat de bloeddruk hoger is, denkt u dan niet dat vandaag de bloeddruk ook hoog zou zijn?"					00:00:07
							81	10:00:03	10:30:08	10:14:48	10:15:15	00:14:45	00:00:27	276Assessment	0.490305	Assessment	276						X						A		AVP maakt een ECG.						00:00:27
							81	10:00:03	10:30:08	10:14:48	10:14:56	00:14:45	00:00:08	34Resolution	0.490305	Resolution	34								X				A		AVP besluit om na het ECG voor transport naar het ziekenhuis te gaan.								00:00:08
							81	10:00:03	10:30:08	10:15:09	10:15:15	00:15:06	00:00:06	277Assessment	0.501939	Assessment	277						X						A		AVP geeft aan dat de ACH de bloeddrukband en saturatiemeter gaat aansluiten.						00:00:06
							81	10:00:03	10:30:08	10:15:35	10:15:56	00:15:32	00:00:21	196Presentation	0.516343	Presentation	196				X								A		AVP vraagt hoe het nu met de klachten gaat, naar de locatie en of het uitstraalt.				00:00:21														0.516343
							81	10:00:03	10:30:08	10:16:48	10:16:58	00:16:45	00:00:10	92Treatment	0.556787	Treatment	92									X			A		AVP geeft nitro aan de ACH om dat toe te dienen en besluit dat 1 spray genoeg is.									00:00:10
							81	10:00:03	10:30:08	10:17:11	10:17:59	00:17:08	00:00:48	131Prologue	0.569529	Prologue	131			X									A		AVP vraagt naar de medicatiewijzigingen. Patiënt vertelt hierover.			00:00:48														0.569529
							81	10:00:03	10:30:08	10:17:57	10:17:58	00:17:54	00:00:01	278Assessment	0.595014	Assessment	278						X						A		AVP meet nogmaals de bloeddruk op.						00:00:01
							81	10:00:03	10:30:08	10:18:00	10:18:19	00:17:57	00:00:19	197Presentation	0.596676	Presentation	197				X								P		Patiënt vertelt over de klachten van de afgelopen dagen.				00:00:19														0.596676
							81	10:00:03	10:30:08	10:18:23	10:18:24	00:18:20	00:00:01	140Others	0.609418	Others	140											X	A		AVP geeft aan dat de ACH wel mag gaan rijden.											00:00:01
							81	10:00:03	10:30:08	10:18:25	10:18:26	00:18:22	00:00:01	141Others	0.610526	Others	141											X	P		ACH vraagt of er geen Ascal toegediend moet worden. AVP wil dit niet.											00:00:01
							81	10:00:03	10:30:08	10:18:39	10:18:41	00:18:36	00:00:02	142Others	0.618283	Others	142											X	P		ACH vraagt aan de AVP of de saturatiemeter erom moet blijven. De AVP besluit dat deze erom moet blijven.											00:00:02
							81	10:00:03	10:30:08	10:18:55	10:18:59	00:18:52	00:00:04	198Presentation	0.627147	Presentation	198				X								A		AVP vraagt of de klachten alleen op dinsdag waren.				00:00:04														0.627147
							81	10:00:03	10:30:08	10:19:20	10:19:25	00:19:17	00:00:05	143Others	0.640997	Others	143											X	P		ACH vraagt waar ze heen gaan. AVP benoemd dat ze naar C1 gaan.											00:00:05
							81	10:00:03	10:30:08	10:19:34	10:19:49	00:19:31	00:00:15	132Prologue	0.648753	Prologue	132			X									P		Patiënt vertelt over de klachten van de afgelopen dagen.			00:00:15														0.648753
							81	10:00:03	10:30:08	10:19:50	10:20:13	00:19:47	00:00:23	301Anamnesis	0.657618	Anamnesis	301					X							A		AVP vraagt of de patiënt ook koffie drinkt en gaat verder over de maagklachten. Patiënt heeft de Ziekte van Crohn.					00:00:23
	on-scene end		00:14:18				81	10:00:03	10:30:08	10:20:15	10:20:23	00:20:12	00:00:08	133Prologue	0.671468	Prologue	133			X									P		Patiënt vertelde de laatste weken niet zo lekker te zijn.			00:00:08														0.671468
	transport st.						81	10:00:03	10:30:08	10:20:28	10:20:56	00:20:25	00:00:28	279Assessment	0.67867	Assessment	279						X						A	beloopvragen en onderzoek, vergeten vragen (allergien, med.) Nieuwe ananmestische vragen	AVP doet lichamelijk onderzoek rondom de borst.						00:00:28
							81	10:00:03	10:30:08	10:20:42	10:20:50	00:20:39	00:00:08	302Anamnesis	0.686427	Anamnesis	302					X							A		AVP vraagt of de patiënt maagtabletten gebruikt en hoeveel ze gebruikt.					00:00:08
							81	10:00:03	10:30:08	10:20:50	10:21:06	00:20:47	00:00:16	199Presentation	0.690859	Presentation	199				X								A		AVP vraagt of de patiënt de laatste tijd ook last heeft van maagzuur etc.				00:00:16														0.690859
							81	10:00:03	10:30:08	10:21:09	10:21:10	00:21:06	00:00:01	192Reasoning	0.701385	Reasoning	192							X					A		AVP zegt: "Eerste instantie is het cardiaal".							00:00:01
							81	10:00:03	10:30:08	10:21:46	10:22:01	00:21:43	00:00:15	303Anamnesis	0.721884	Anamnesis	303					X							A		AVP vraagt aan de patiënt of zij wel eens zwaar eten eet, zoals bruine bonen met spek.					00:00:15
							81	10:00:03	10:30:08	10:22:15	10:22:29	00:22:12	00:00:14	38Transfer	0.73795	Transfer	38										X		A		AVP belt met het ziekenhuis.										00:00:14
							81	10:00:03	10:30:08	10:22:34	10:23:44	00:22:31	00:01:10	304Anamnesis	0.748476	Anamnesis	304					X							A		AVP vraagt hoe het nu met de klachten is, of de patiënt verschil merkt en of diep inademen nog pijnlijk is.					00:01:10
							81	10:00:03	10:30:08	10:24:07	10:24:13	00:24:04	00:00:06	305Anamnesis	0.8	Anamnesis	305					X							P		Patiënt vertelt dat ze Ascal en twee middeltjes voor de hoge bloeddruk gebruikt.					00:00:06
							81	10:00:03	10:30:08	10:24:14	10:25:46	00:24:11	00:01:32	193Reasoning	0.803878	Reasoning	193							X					A		AVP vindt de bloeddruk wel hoog (178/80). AVP geeft aan dat het bepaalde spanningen met zich mee brengt en adviseert om de bloeddrukmeter in de kast te leggen.							00:01:32
							81	10:00:03	10:30:08	10:24:29	10:27:10	00:24:26	00:02:41	93Treatment	0.812188	Treatment	93									X			A		AVP pakt de materialen, zuigt de medicatie op en dient het toe.									00:02:41
							81	10:00:03	10:30:08	10:26:31	10:26:58	00:26:28	00:00:27	134Prologue	0.879778	Prologue	134			X									A		AVP vraagt naar de drukte van de afgelopen weken.			00:00:27														0.879778
							81	10:00:03	10:30:08	10:27:18	10:27:21	00:27:15	00:00:03	144Others	0.905817	Others	144											X	A		AVP vindt het goed dat de patiënt aan de bel getrokken heeft.											00:00:03
							81	10:00:03	10:30:08	10:27:27	10:27:36	00:27:24	00:00:09	200Presentation	0.910803	Presentation	200				X								A		AVP vraagt of haar man het ook al een beetje in de gaten had.				00:00:09														0.910803
							81	10:00:03	10:30:08	10:27:53	10:28:08	00:27:50	00:00:15	280Assessment	0.925208	Assessment	280						X						A		AVP maakt opnieuw een ECG.						00:00:15
							81	10:00:03	10:30:08	10:28:12	10:28:16	00:28:09	00:00:04	145Others	0.935734	Others	145											X	A		Patiënt is emotioneel en AVP zegt: "ja het is een beetje moeilijk he" (verwerking van emoties).											00:00:04
							81	10:00:03	10:30:08	10:28:43	10:29:05	00:28:40	00:00:22	146Others	0.952909	Others	146											X	A		AVP legt uit wat er zometeen in het ziekenhuis gaat gebeuren.											00:00:22
							81	10:00:03	10:30:08	10:29:22	10:29:37	00:29:19	00:00:15	306Anamnesis	0.974515	Anamnesis	306					X							A		AVP vraagt of de patiënt ergens allergisch voor is.					00:00:15
	transport end			00:09:45	00:30:05	0:20:35	81	10:00:03	10:30:08	10:29:41	10:30:08	00:29:38	00:00:27	194Reasoning	0.985042	Reasoning	194							X					P		AVP bekijkt het ECG. Patiënt vraagt of de AVP wat ziet. AVP vindt dat het ECG past bij de klachten, maar heeft geen vergelijkingsmateriaal.							00:00:27
28	response st.						112	19:09:09	19:56:12	19:09:19	19:09:40	00:00:10	00:00:21	159Start	0.00354233	Start	159	X											P		AVP interpreteert de informatie vanuit de meldkamer.	00:00:21														0.00354233
COMPLEET	response end	00:08:35					112	19:09:09	19:56:12	19:17:39	19:17:44	00:08:30	00:00:05	160Start	0.180659	Start	160	X											A		AVP loopt de woonkamer binnen, ziet de patiënt, begroet haar en stelt zich voor.	00:00:05														0.180659
SOLIST	on-scene st.						112	19:09:09	19:56:12	19:17:58	19:18:55	00:08:49	00:00:57	28Situation	0.187389	Situation	28		X										A		AVP vraagt wat er aan de hand is omdat ze de klachten al eerder had en vraagt door over de klachten.		00:00:57														0.187389
							112	19:09:09	19:56:12	19:18:08	19:18:15	00:08:59	00:00:07	281Assessment	0.190932	Assessment	281						X						A		AVP voelt aan de pols.						00:00:07
							112	19:09:09	19:56:12	19:18:56	19:19:00	00:09:47	00:00:04	201Presentation	0.207935	Presentation	201				X								A		AVP vraagt naar de medicatie.				00:00:04														0.207935
							112	19:09:09	19:56:12	19:19:01	19:19:07	00:09:52	00:00:06	202Presentation	0.209706	Presentation	202				X								A		AVP vraagt of de patiënt ook rookt en wanneer zij is gestopt.				00:00:06														0.209706
							112	19:09:09	19:56:12	19:19:09	19:19:14	00:10:00	00:00:05	135Prologue	0.21254	Prologue	135			X									A		AVP zegt: "ook omdat je zondag die klachten ook al had".			00:00:05														0.21254
							112	19:09:09	19:56:12	19:19:14	19:19:17	00:10:05	00:00:03	136Prologue	0.214311	Prologue	136			X									A		AVP vraagt: "woensdag was het echt voor het eerst?"			00:00:03														0.214311
							112	19:09:09	19:56:12	19:19:17	19:19:20	00:10:08	00:00:03	307Anamnesis	0.215374	Anamnesis	307					X							A		AVP vraagt naar de allergieën.					00:00:03
							112	19:09:09	19:56:12	19:19:20	19:19:36	00:10:11	00:00:16	203Presentation	0.216436	Presentation	203				X								A		AVP vraagt of diep ademhalen lukt en of rechtop zitten lukt.				00:00:16														0.216436
							112	19:09:09	19:56:12	19:19:36	19:19:43	00:10:27	00:00:07	137Prologue	0.222104	Prologue	137			X									A		AVP vraagt of de patiënt is flauwgevallen of alcohol of iets anders gehad.			00:00:07														0.222104
							112	19:09:09	19:56:12	19:19:57	19:20:10	00:10:48	00:00:13	282Assessment	0.229543	Assessment	282						X						A		AVP maakt de monitor gereed en sluit de saturatiemeter aan.						00:00:13
							112	19:09:09	19:56:12	19:20:10	19:20:18	00:11:01	00:00:08	308Anamnesis	0.234148	Anamnesis	308					X							A		AVP vraagt of er hartklachten in de familie zitten.					00:00:08
							112	19:09:09	19:56:12	19:20:24	19:21:13	00:11:15	00:00:49	204Presentation	0.239107	Presentation	204				X								A		AVP vraagt of het ademhalen wordt belemmerd en wat voor pijn het precies is.				00:00:49														0.239107
							112	19:09:09	19:56:12	19:21:19	19:21:22	00:12:10	00:00:03	147Others	0.25859	Others	147											X	A		AVP geeft aan de meldkamer door dat er geen assistentie nodig is.											00:00:03
							112	19:09:09	19:56:12	19:21:26	19:22:59	00:12:17	00:01:33	283Assessment	0.26107	Assessment	283						X						A		AVP luistert naar de longen.						00:01:33
							112	19:09:09	19:56:12	19:21:33	19:21:41	00:12:24	00:00:08	309Anamnesis	0.263549	Anamnesis	309					X							A		AVP vraagt: "heb je ook het gevoel dat je hart in je keel klopt?"					00:00:08
							112	19:09:09	19:56:12	19:22:48	19:22:49	00:13:39	00:00:01	310Anamnesis	0.290117	Anamnesis	310					X							A		AVP vraagt of het zuchten wel te doen is.					00:00:01
							112	19:09:09	19:56:12	19:23:03	19:23:04	00:13:54	00:00:01	205Presentation	0.29543	Presentation	205				X								A		AVP vraagt of de patiënt duizelig wordt van het zitten.				00:00:01														0.29543
							112	19:09:09	19:56:12	19:23:07	19:23:23	00:13:58	00:00:16	284Assessment	0.296847	Assessment	284						X						A		AVP vraagt naar de pijnscore.						00:00:16
							112	19:09:09	19:56:12	19:23:25	19:23:32	00:14:16	00:00:07	195Reasoning	0.303224	Reasoning	195							X					A		AVP benoemd dat het zuurstofgehalte goed is en er niks geks te horen is in de longen.							00:00:07
							112	19:09:09	19:56:12	19:23:34	19:23:58	00:14:25	00:00:24	311Anamnesis	0.306412	Anamnesis	311					X							A		AVP zegt:"de steek blijft dus hetzelfde en is niet afhankelijk van ademhalen?". AVP vraagt naar de locatie van de steek en of het uitstraalt naar de keel.					00:00:24
							112	19:09:09	19:56:12	19:23:51	19:25:19	00:14:42	00:01:28	285Assessment	0.312434	Assessment	285						X						A		AVP doet de bloeddrukband om. AVP pakt de monitorstickers en plakt deze op en sluit de patiënt aan en drukt een knopje in.						00:01:28
							112	19:09:09	19:56:12	19:24:16	19:24:23	00:15:07	00:00:07	312Anamnesis	0.321289	Anamnesis	312					X							A		AVP vraagt of de huisarts het ECG heeft overlegt met de cardioloog.					00:00:07
							112	19:09:09	19:56:12	19:24:27	19:24:30	00:15:18	00:00:03	313Anamnesis	0.325186	Anamnesis	313					X							A		AVP vraagt of de patiënt ergens voor behandeld is in het ziekenhuis.					00:00:03
							112	19:09:09	19:56:12	19:24:39	19:24:51	00:15:30	00:00:12	286Assessment	0.329437	Assessment	286						X						P		AVP bekijkt het ECG vanuit de huisarts.						00:00:12
							112	19:09:09	19:56:12	19:25:22	19:25:45	00:16:13	00:00:23	314Anamnesis	0.344669	Anamnesis	314					X							A		AVP vraagt of de patiënt bij haar huisarts in haar woonplaats is geweest. AVP vraagt: "Wat maakte die ervan".					00:00:23
							112	19:09:09	19:56:12	19:25:28	19:29:00	00:16:19	00:03:32	287Assessment	0.346794	Assessment	287						X						A		AVP pakt de ECG lijnen en stickers en plakt deze op, bekijkt de monitor en maakt een hartfilmpje en verzendt het ECG.						00:03:32
							112	19:09:09	19:56:12	19:25:51	19:26:02	00:16:42	00:00:11	138Prologue	0.354942	Prologue	138			X									A		AVP vraagt of de patiënt ook zware lichamelijke inspanning had gedaan.			00:00:11														0.354942
							112	19:09:09	19:56:12	19:26:21	19:26:40	00:17:12	00:00:19	139Prologue	0.365569	Prologue	139			X									A		AVP vraagt of de patiënt nooit eerder dit soort klachten heeft gehad.			00:00:19														0.365569
							112	19:09:09	19:56:12	19:26:48	19:26:59	00:17:39	00:00:11	206Presentation	0.375133	Presentation	206				X								A		AVP vraagt of de patiënt last van stress heeft of iets anders wat aanleiding kan hebben.				00:00:11														0.375133
							112	19:09:09	19:56:12	19:27:04	19:27:08	00:17:55	00:00:04	315Anamnesis	0.380801	Anamnesis	315					X							A		AVP vraagt naar de medicatie.					00:00:04
Documentatie							112	19:09:09	19:56:12	19:29:05	19:29:17	00:19:56	00:00:12	316Anamnesis	0.423663	Anamnesis	316					X							A		AVP voert patiëntengegevens in de EDAZ in.					00:00:12
							112	19:09:09	19:56:12	19:29:21	19:29:24	00:20:12	00:00:03	317Anamnesis	0.42933	Anamnesis	317					X							A		AVP vraagt of de pijn hetzelfde blijft.					00:00:03
							112	19:09:09	19:56:12	19:29:26	19:29:32	00:20:17	00:00:06	140Prologue	0.431102	Prologue	140			X									A		AVP vraagt of de paracetamol die de patiënt eerder had ingenomen iets helpt.			00:00:06														0.431102
							112	19:09:09	19:56:12	19:29:34	19:30:07	00:20:25	00:00:33	288Assessment	0.433936	Assessment	288						X						A		AVP vraagt of de pijnscore op een negen blijft zitten. AVP bekijkt het ECG.						00:00:33
							112	19:09:09	19:56:12	19:30:04	19:30:05	00:20:55	00:00:01	196Reasoning	0.444563	Reasoning	196							X					A		AVP ziet geen bijzonderheden op het ECG.							00:00:01
							112	19:09:09	19:56:12	19:30:10	19:31:23	00:21:01	00:01:13	289Assessment	0.446688	Assessment	289						X						A		AVP bekijkt het boekje en bekijkt het ECG nogmaals.						00:01:13
							112	19:09:09	19:56:12	19:31:27	19:31:31	00:22:18	00:00:04	290Assessment	0.473964	Assessment	290						X						A		AVP besluit om het oude ECG er nogmaals bij te pakken.						00:00:04
							112	19:09:09	19:56:12	19:31:31	19:31:52	00:22:22	00:00:21	207Presentation	0.475381	Presentation	207				X								A		AVP vraagt of de patiënt pijn in haar buik heeft gehad en vraagt door naar de pijn.				00:00:21														0.475381
							112	19:09:09	19:56:12	19:31:53	19:32:44	00:22:44	00:00:51	291Assessment	0.483174	Assessment	291						X						A		AVP vergelijkt het oude ECG met het nieuwe ECG.						00:00:51
							112	19:09:09	19:56:12	19:32:40	19:32:49	00:23:31	00:00:09	35Resolution	0.499823	Resolution	35								X				A		AVP gaat het ECG bespreken met een cardioloog van het ziekenhuis.								00:00:09
							112	19:09:09	19:56:12	19:32:53	19:33:15	00:23:44	00:00:22	208Presentation	0.504428	Presentation	208				X								A		AVP vraagt of de steek, pijn en druk hetzelfde blijft.				00:00:22														0.504428
							112	19:09:09	19:56:12	19:33:16	19:33:24	00:24:07	00:00:08	141Prologue	0.512575	Prologue	141			X									A		AVP vraagt of de patiënt de laatste tijd eetproblemen heeft gehad.			00:00:08														0.512575
							112	19:09:09	19:56:12	19:33:59	19:42:34	00:24:50	00:08:35	39Transfer	0.527807	Transfer	39										X		A		AVP belt het ziekenhuis om te overleggen over het ECG.										00:08:35
Documentatie							112	19:09:09	19:56:12	19:35:44	19:39:21	00:26:35	00:03:37	318Anamnesis	0.565002	Anamnesis	318					X							A		AVP voert patiëntengegevens in de EDAZ in.					00:03:37
							112	19:09:09	19:56:12	19:37:54	19:38:02	00:28:45	00:00:08	209Presentation	0.611052	Presentation	209				X								A		AVP vraagt hoelaat de klachten zijn begonnen.				00:00:08														0.611052
							112	19:09:09	19:56:12	19:40:00	19:40:06	00:30:51	00:00:06	197Reasoning	0.655685	Reasoning	197							X					A		AVP ziet een negatieve T top in het oude en nieuwe ECG.							00:00:06
							112	19:09:09	19:56:12	19:40:54	19:41:38	00:31:45	00:00:44	94Treatment	0.674814	Treatment	94									X			A		AVP wil toch naar het ziekenhuis en vindt dat er dan bloedgeprikt moet worden.									00:00:44
							112	19:09:09	19:56:12	19:42:37	19:43:25	00:33:28	00:00:48	148Others	0.7113	Others	148											X	A		AVP legt uit wat de bedoeling is en geeft een korte samenvatting wat er te zien is.											00:00:48
							112	19:09:09	19:56:12	19:43:55	19:44:11	00:34:46	00:00:16	149Others	0.73893	Others	149											X	A		AVP neemt contact op met de meldkamer om een ambulance te bestellen.											00:00:16
							112	19:09:09	19:56:12	19:45:00	19:50:25	00:35:51	00:05:25	95Treatment	0.761955	Treatment	95									X			A		AVP pakt de benodigdheden voor het prikken van een infuusje, zoekt een geschikte plek en injecteert het en flusht het door.									00:05:25
							112	19:09:09	19:56:12	19:45:09	19:45:25	00:36:00	00:00:16	150Others	0.765143	Others	150											X	A		AVP benoemd dat ze de patiënt wel gaat behandelen alsof er iets met het hart is, omdat het puur uit voorzorg is.											00:00:16
							112	19:09:09	19:56:12	19:45:38	19:45:47	00:36:29	00:00:09	151Others	0.775416	Others	151											X	A		AVP vindt het er niet gek uit zien. Geeft aan dat het bij vrouwen lastig te beoordelen is.											00:00:09
							112	19:09:09	19:56:12	19:45:58	19:46:11	00:36:49	00:00:13	96Treatment	0.782501	Treatment	96									X			A		AVP pakt de Ascal en legt het klaar.									00:00:13
							112	19:09:09	19:56:12	19:50:12	19:50:17	00:41:03	00:00:05	319Anamnesis	0.872476	Anamnesis	319					X							A		AVP vraagt hoe het nu met de pijn is.					00:00:05
							112	19:09:09	19:56:12	19:50:33	19:50:40	00:41:24	00:00:07	97Treatment	0.879915	Treatment	97									X			A		AVP geeft een spraytje onder de tong.									00:00:07
							112	19:09:09	19:56:12	19:50:41	19:50:49	00:41:32	00:00:08	152Others	0.882749	Others	152											X	A		AVP benoemd dat ze wat hoofdpijn van het spraytje kan krijgen en vertelt de werking.											00:00:08
							112	19:09:09	19:56:12	19:51:04	19:51:10	00:41:55	00:00:06	153Others	0.890896	Others	153											X	A		AVP geeft aan dat het spraytje vrij snel moet werken. AVP geeft aan dat de patiënt het moet aangeven als het beter wordt.											00:00:06
							112	19:09:09	19:56:12	19:51:12	19:51:16	00:42:03	00:00:04	154Others	0.89373	Others	154											X	A		AVP benoemd dat er zo een ambu aankomt die haar zal vervoeren, omdat de AVP geen brancard heeft.											00:00:04
							112	19:09:09	19:56:12	19:51:19	19:51:36	00:42:10	00:00:17	292Assessment	0.89621	Assessment	292						X						A		AVP bekijkt de monitor en voelt de pols.						00:00:17
							112	19:09:09	19:56:12	19:51:30	19:51:36	00:42:21	00:00:06	198Reasoning	0.900106	Reasoning	198							X					A		AVP kijkt naar de monitor en zegt: "zit je je nou druk te maken?"							00:00:06
							112	19:09:09	19:56:12	19:51:38	19:52:16	00:42:29	00:00:38	98Treatment	0.90294	Treatment	98									X			A		AVP pakt de medicatie en geeft die aan de patiënt.									00:00:38
							112	19:09:09	19:56:12	19:52:14	19:53:25	00:43:05	00:01:11	40Transfer	0.915693	Transfer	40										X		A		AVP geeft een overdracht aan haar collega's.										00:01:11
							112	19:09:09	19:56:12	19:52:42	19:52:46	00:43:33	00:00:04	320Anamnesis	0.925611	Anamnesis	320					X							A		AVP vraagt hoe het nu is na het spuitje onder de tong.					00:00:04
							112	19:09:09	19:56:12	19:53:25	19:53:41	00:44:16	00:00:16	199Reasoning	0.940843	Reasoning	199							X					P		AVP wil haar diagnose niet vaststellen aan de troponinetest.							00:00:16
							112	19:09:09	19:56:12	19:53:41	19:53:49	00:44:32	00:00:08	321Anamnesis	0.946511	Anamnesis	321					X							A		AVP vraagt nogmaals of de klachten verbeteren.					00:00:08
							112	19:09:09	19:56:12	19:53:52	19:54:29	00:44:43	00:00:37	41Transfer	0.950407	Transfer	41										X		A		AVP gaat verder met de overdracht.										00:00:37
							112	19:09:09	19:56:12	19:53:52	19:53:54	00:44:43	00:00:02	200Reasoning	0.950407	Reasoning	200							X					A		AVP benoemd dat de patiënt tachycard is en rond de 110 zit.							00:00:02
							112	19:09:09	19:56:12	19:54:30	19:54:53	00:45:21	00:00:23	293Assessment	0.963868	Assessment	293						X						A		AVP koppelt de patiënt van de monitor. AVP vraagt naar de pijnscore.						00:00:23
							112	19:09:09	19:56:12	19:54:53	19:55:15	00:45:44	00:00:22	322Anamnesis	0.972016	Anamnesis	322					X							P		Patiënt vertelt over de pijn.					00:00:22
geen transport info							112	19:09:09	19:56:12	19:55:03	19:55:04	00:45:54	00:00:01	201Reasoning	0.975558	Reasoning	201							X					A		AVP benoemd dat een bepaald gevoel ook niet direct weg zal gaan.							00:00:01
overdracht naar ambu	on-scene end		00:38:28		00:47:03	0:41:31	112	19:09:09	19:56:12	19:56:03	19:56:12	00:46:54	00:00:09	42Transfer	0.996812	Transfer	42										X		A		AVP geeft nog een deel van de overdracht (Ascal en spray onder de tong).										00:00:09			total active time	controle
totals procedural periods		03:17:59	11:34:49	03:53:12	18:46:00	12:34:30	TAT						12:34:30				X	160	28	141	209	322	293	201	35	98	42	154	1683			00:52:48	00:18:39	00:42:57	01:03:20	02:40:58	02:09:02	00:40:04	00:07:14	01:59:02	01:19:45	00:40:41		12:34:30	12:34:30	0.0935177	0.224556	0.426202	0.391872
					deployment time	active time																										160	28	141	209	322	293	201	35	98	42	154		steps frequency	00:26:56.786000	0.0954064	0.126287	0.226347	0.224632
total		03:17:59	11:34:49	03:53:12	18:46:00	12:34:30																										00:01:53.143000	00:00:39.964000	00:01:32.036000	00:02:15.714000	00:05:44.929000	00:04:36.500000	00:01:25.857000	00:00:15.500000	00:04:15.071000	00:02:50.893000	00:01:27.179000	00:26:56.786000	MAT/case
mean		00:07:04.250000	00:24:48.893000	00:12:16.421000	00:40:12.857000	00:26:56.786000										response		160	0	0	0	0	0	0	0	0	0	3				00:00:26.728000	00:00:35.146000	00:00:18.342000	00:00:34.367000	00:01:33.061000	00:00:44.606000	00:00:17.890000	00:00:13.397000	00:01:52.705000	00:01:40.746000	00:00:28.309000					mean	SD
SD		00:04:49.340000	00:11:04.203000	00:09:36.221000	00:12:57.041000	00:11:19.786000																										00:00:19.800000	00:00:39.964000	00:00:18.277000	00:00:18.182000	00:00:29.994000	00:00:26.423000	00:00:11.960000	00:00:12.400000	00:01:12.878000	00:01:53.929000	00:00:15.851000				Start	0.0935177	0.0954064
																on-scene		0	28	125	188	246	233	166	33	79	24	130																		Situation	0.224556	0.126287
geen vervoer	5 maal																																													Prologue	0.426202	0.226347
solo	2 maal															transport		0	0	16	21	76	60	35	2	19	18	21					steps	total active time	mean active time/case	SD	frequency	mean freq./case								Presentation	0.391872	0.224632
																																	Start	00:52:48	00:01:53.143000	00:00:26.728000	160	5.71429								Anamnesis	0.544953	0.237212
																controle		160	28	141	209	322	293	201	35	98	42	154	1683				Situation	00:18:39	00:00:39.964000	00:00:35.146000	28	1								Assessment	0.51944	0.244822
																																	Prologue	00:42:57	00:01:32.036000	00:00:18.342000	141	5.03571								Reasoning	0.551147	0.234773
																		Start	Situation	Prologue	Presentation	Anamnesis	Assessment	Reasoning	Resolution	Treatment	Transfer	Others					Presentation	01:03:20	00:02:15.714000	00:00:34.367000	209	7.46429								Resolution	0.502248	0.213476
																																	Anamnesis	02:40:58	00:05:44.929000	00:01:33.061000	322	11.5								Treatment	0.581735	0.199219
																																	Assessment	02:09:02	00:04:36.500000	00:00:44.606000	293	10.4643								Transfer	0.841165	0.162347
																																	Reasoning	00:40:04	00:01:25.857000	00:00:17.890000	201	7.17857								Others	0.551042	0.243349
																																	Resolution	00:07:14	00:00:15.500000	00:00:13.397000	35	1.25	diagnose	07:42:14	00:16:30.500000
																																	Treatment	01:59:02	00:04:15.071000	00:01:52.705000	98	3.5	therapie	01:59:02	00:04:15.071000
																																	Transfer	01:19:45	00:02:50.893000	00:01:40.746000	42	1.5
																																	Others	00:40:41	00:01:27.179000	00:00:28.309000	154	5.5
																																	All cases/steps	12:34:30	00:26:56.786000	00:11:19.786000	1683	60.1071
																																					freq				freq				freq				freq
																																	phases	phases	total deployment	mean time per case	total deployment	transport	transport part of total	transport period	transport period	on-scene period	on-scene part of total	on-scene period	on-scene period	response	response part of total	response period	response period
																																	Start	00:52:48	0.0699801	00:01:53.143000	160	00:00:00				00:00:00				00:52:48	0.0699801	0.947085	160
																																	Situation	00:18:39	0.0247184	00:00:39.964000	28	00:00:00				00:18:39	0.0247184	0.0360166	28	00:00:00
																																	Prologue	00:42:57	0.0569251	00:01:32.036000	141	00:05:31	0.00731169	0.030583	16	00:37:26	0.0496134	0.0722907	125	00:00:00
																																	Presentation	01:03:20	0.0839408	00:02:15.714000	209	00:07:05	0.00938812	0.0392682	21	00:56:15	0.0745527	0.108629	188	00:00:00
																																	Anamnesis	02:40:58	0.213342	00:05:44.929000	322	01:24:58	0.112613	0.471034	76	01:15:27	0.1	0.145708	246	00:00:00
																																	Assessment	02:09:02	0.171018	00:04:36.500000	293	00:29:13	0.0387232	0.16197	60	01:39:49	0.132295	0.192764	233	00:00:00
																																	Reasoning	00:40:04	0.0531036	00:01:25.857000	201	00:11:25	0.0151314	0.0632911	35	00:28:39	0.0379722	0.0553285	166	00:00:00
																																	Resolution	00:07:14	0.00958692	00:00:15.500000	35	00:00:05			2	00:07:09	0.00947647	0.013808	33	00:00:00
																																	Treatment	01:59:02	0.157765	00:04:15.071000	98	00:13:41	0.0181356	0.075857	19	01:45:21	0.139629	0.20345	79	00:00:00
																																	Transfer	01:19:45	0.105699	00:02:50.893000	42	00:24:31	0.0324939	0.135914	18	00:55:14	0.0732052	0.106666	24	00:00:00
																																	Other	00:40:41	0.0539209	00:01:27.179000	154	00:03:54	0.00516899	0.0216206	21	00:33:50	0.0448421	0.0653384	130	00:02:57	0.00390987	0.0529148	3
																																	total	12:34:30	1	00:26:56.786000	1683	03:00:23	0.238966	0.999538	268	08:37:49	0.686304	1	1252	00:55:45	0.07389	1	163
																																	controle	12:33:57
																																	freq contr.	1683
																																	diagnostics	08:35:02
																																	therapeutics	01:59:02
[truncated: 7 more columns]

## Sheet: Blad1
category	duration	% of total	frequency	diagnostics	therapy
Start	00h 52m 48s	0.07	160
Situation	00h 18m 39s	0.025	28
Prologue	00h 42m 57s	0.057	141
Presentation	01h 03m 20s	0.084	209
Anamnesis	02h 40m 58s	0.213	322
Assessment	02h 09m 02s	0.171	293
Reasoning	00h 40m 04s	0.053	201
Resolution	00h 07m 14s	0.01	35	08h 35m 02s
Treatment	01h 59m 02s	0.158	98		01h 59m 02s
Transfer	01h 19m 45s	0.106	42
Other	00h 40m 41s	0.054	154
total	12h 34m 30s	1	1683

## Sheet: response
opmerkingen BD							NR	TIJDEN						HULP KOLOMMEN GRAFIEK				STAPPEN													OMSCHRIJVING	X
	EMS procedural period	response time	on scene time	transport time	case time	active time	Video/ casus	Begintijd	Eindtijd	Tijdstempel begin	Tijdstempel einde	Verstreken tijd vanaf begin casus	Tijdsduur (begin-eind)	Code	Percentage van verstreken tijd	Stap	Frequentie	Start	Situation	Prologue	Presentation	Anamnesis	Assessment	Reasoning	Resolution	Treatment	Transfer	Others	Actief/ Passief		Verantwoording/beschrijving	Start	Situation	Prologue	Presentation	Anamnesis	Assessment	Reasoning	Resolution	Treatment	Transfer	Others				Start	Situation	Prologue	Presentation
1	response st.						51	09:20:46	10:19:26	09:20:48	09:21:44	00:00:02	00:00:56	1Start	0.000568182	Start	1	X													Meldkamerinformatie wordt bekeken en besproken	00:00:56														0.000568182
131020							51	09:20:46	10:19:26	09:23:43	09:23:50	00:02:57	00:00:07	2Start	0.0502841	Start	2	X													VPK geeft informatie door via mobilofoon	00:00:07														0.0502841
18:10u							51	09:20:46	10:19:26	09:24:00	09:24:31	00:03:14	00:00:31	3Start	0.0551136	Start	3	X													VPK lees informatie meldkamer nogmaals	00:00:31														0.0551136
COMPLEET							51	09:20:46	10:19:26	09:25:05	09:25:09	00:04:19	00:00:04	4Start	0.0735795	Start	4	X													VPK zegt: monitor en tas mee naar binnen denk ik	00:00:04														0.0735795
huisartsenpraktijk							51	09:20:46	10:19:26	09:28:16	09:28:36	00:07:30	00:00:20	5Start	0.127841	Start	5	X													VPPK pakt handschoenen	00:00:20														0.127841
							51	09:20:46	10:19:26	09:28:56	09:29:07	00:08:10	00:00:11	6Start	0.139205	Start	6	X													VPK zegt: ''gelijk maar even links rechts tensie meenemen denk ik maar. Kijken of de huisart daaraan heeft gedacht, bij pijn tussen de schouderbladen'	00:00:11														0.139205
							51	09:20:46	10:19:26	09:31:44	09:31:57	00:10:58	00:00:13	7Start	0.186932	Start	7	X													VPK bekijkt nogmaals meldkamerinformatie op scherm	00:00:13														0.186932
							51	09:20:46	10:19:26	09:32:38	09:32:50	00:11:52	00:00:12	8Start	0.202273	Start	8	X													VPK zegt: ''nou hebben we mooi een patient om gelijk maar even een tropo te prikken''	00:00:12														0.202273
	response end	00:15:16					51	09:20:46	10:19:26	09:35:50	09:36:04	00:15:04	00:00:14	9Start	0.256818	Start	9	X													VPK overlegt met AC over het wel/niet meenemen van de brancard	00:00:14														0.256818
	on-scene st.						51	09:20:46	10:19:26	09:36:55	09:38:07	00:16:09	00:01:12	1	0.275284		1													overdracht van de HA	VPK ziet patient voor het eerst en leest verwijsbrief van de huisarts waardoor hij een beeld krijgt van de situatie
							51	09:20:46	10:19:26	09:38:05	09:39:30	00:17:19	00:01:25	2	0.29517		2												P		Overdracht van huisarts
							51	09:20:46	10:19:26	09:39:01	09:39:12	00:18:15	00:00:11	3	0.31108		3														VPK beoordeelt ECG
							51	09:20:46	10:19:26	09:39:13	09:39:22	00:18:27	00:00:09	4	0.314489		4														VPK vraagt huisarts of er nog medicijnen zijn toegediend
	on-scene end		00:02:59				51	09:20:46	10:19:26	09:39:52	09:39:54	00:19:06	00:00:02	5	0.325568		5														VPK vraagt of patient ook duizelig is
	transport st.						51	09:20:46	10:19:26	09:42:29	09:45:15	00:21:43	00:02:46	6	0.37017		6													Deels vergeten vragen, deels nieuwe vragen, deels verificatie vragen	Waaknaald prikken
							51	09:20:46	10:19:26	09:42:43	09:42:49	00:21:57	00:00:06	7	0.374148		7														VPK zegt: ''zullen we ook een tropo meenemen?''
							51	09:20:46	10:19:26	09:43:04	09:43:14	00:22:18	00:00:10	8	0.380114		8														VPK zegt: ''Zullen we haar ook opladen met ascal?''
							51	09:20:46	10:19:26	09:43:29	09:43:40	00:22:43	00:00:11	9	0.387216		9														VPK vraagt: heeft u nu ook nog pijnklachten?
							51	09:20:46	10:19:26	09:44:15	09:45:15	00:23:29	00:01:00	10	0.400284		10														VPK vraagt: en die pijn die komt van het borstbeen en straalt die uit naar achter?
							51	09:20:46	10:19:26	09:45:29	09:46:45	00:24:43	00:01:16	11	0.421307		11														Tropo prikken
							51	09:20:46	10:19:26	09:46:44	09:46:48	00:25:58	00:00:04	12	0.442614		12														VPK vraagt: ''En de pijn is dus nu niet aanwezig?''
							51	09:20:46	10:19:26	09:47:07	09:48:32	00:26:21	00:01:25	13	0.449148		13														VPK bereidt het toedienen van Ascal voor en dient het vervolgens toe
							51	09:20:46	10:19:26	09:47:10	09:47:33	00:26:24	00:00:23	14	0.45		14														VPK vraagt of patient nu ook nog een benauwd gevoel heeft
							51	09:20:46	10:19:26	09:47:36	09:47:50	00:26:50	00:00:14	15	0.457386		15														VPK vraagt: onlangs ook op vakantie geweest of lang gezeten?
							51	09:20:46	10:19:26	09:48:22	09:48:28	00:27:36	00:00:06	16	0.470455		16														VPK zegt: ja dat zijn bloedverdunners, dat doen we standaard bij mensen die we mogelijk van hartklachten verdenken
							51	09:20:46	10:19:26	09:48:49	09:49:17	00:28:03	00:00:28	17	0.478125		17														VPK zegt: ik wil toch eigenlijk wel een 12 want ik vond die van hiun niet heel duidelijk en zag er wel iets op……..
							51	09:20:46	10:19:26	09:48:52	09:51:19	00:28:06	00:02:27	18	0.478977		18														VPK doet RR band om en plakt ECG plakkers op
							51	09:20:46	10:19:26	09:49:56	09:50:20	00:29:10	00:00:24	19	0.497159		19														VPK redeneert over aspecifieke klachten, hartklachten en overgang
							51	09:20:46	10:19:26	09:50:21	09:50:26	00:29:35	00:00:05	20	0.504261		20												P		Patient zegt: ''mijn pa is er ook aan overleden''
							51	09:20:46	10:19:26	09:50:28	09:50:32	00:29:42	00:00:04	21	0.50625		21												P		Patient geeft aan dat ze de griepprik heeft gehad
							51	09:20:46	10:19:26	09:51:13	09:51:49	00:30:27	00:00:36	22	0.519034		22												P		AC vraagt: waar komt de stress vandaan. VPK neemt deze informatie op, hij zegt later: ''een drukke dagindeling begrijp ik.''
							51	09:20:46	10:19:26	09:51:35	09:52:31	00:30:49	00:00:56	23	0.525284		23														VPK rapporteert op de computer
							51	09:20:46	10:19:26	09:51:55	09:52:04	00:31:09	00:00:09	24	0.530966		24														VPK zegt: dus eigenlijk als ik het goed begrijp een drukke indeling?
							51	09:20:46	10:19:26	09:52:35	09:53:00	00:31:49	00:00:25	25	0.54233		25														VPK maakt ECG
							51	09:20:46	10:19:26	09:53:27	09:54:27	00:32:41	00:01:00	26	0.557102		26														VPK beoordeelt ECG
							51	09:20:46	10:19:26	09:54:24	09:54:27	00:33:38	00:00:03	27	0.573295		27														VPK zegt: ''we gaan A2 richting scheper''
							51	09:20:46	10:19:26	09:55:33	09:55:36	00:34:47	00:00:03	28	0.592898		28														VPK vraagt naar allergie
							51	09:20:46	10:19:26	09:55:40	09:55:46	00:34:54	00:00:06	29	0.594886		29														VPK vraagt of patient weleens ergens anders gek gevoel heeft
							51	09:20:46	10:19:26	09:55:57	09:56:08	00:35:11	00:00:11	30	0.599716		30														VPK leest verwijsbrief en ECG van huisarts nogmaals
							51	09:20:46	10:19:26	09:56:05	09:56:18	00:35:19	00:00:13	31	0.601989		31														VPK vraagt nogmaals naar het drukkend gevoel op de borst
							51	09:20:46	10:19:26	09:56:19	09:56:56	00:35:33	00:00:37	32	0.605966		32														VPK meet tensie
							51	09:20:46	10:19:26	09:57:34	09:57:39	00:36:48	00:00:05	33	0.627273		33														VPK geeft patient nitroglycerine
							51	09:20:46	10:19:26	09:57:45	09:57:56	00:36:59	00:00:11	34	0.630398		34														VPK leest verwijsbrief huisarts nogmaals
							51	09:20:46	10:19:26	09:57:59	09:58:43	00:37:13	00:00:44	35	0.634375		35														VPK redeneert over wat er aan de hand kan zijn
							51	09:20:46	10:19:26	09:59:20	09:59:31	00:38:34	00:00:11	36	0.657386		36														VPK redeneert over het mogelikke gevolg (inspanningstest, katheterisatie)
documentatie							51	09:20:46	10:19:26	10:00:02	10:10:01	00:39:16	00:09:59	37	0.669318		37														VPK rapporteert op de computer
							51	09:20:46	10:19:26	10:00:36	10:00:44	00:39:50	00:00:08	38	0.678977		38														VPK vraagt naar medicatie
							51	09:20:46	10:19:26	10:01:13	10:01:40	00:40:27	00:00:27	39	0.689489		39														VPK vraagt: wat was u aan het doen toen het vorige week begon?
							51	09:20:46	10:19:26	10:02:08	10:02:20	00:41:22	00:00:12	40	0.705114		40														VPK vraagt of de spray geholpen heeft (evaluatie treatment)
							51	09:20:46	10:19:26	10:03:03	10:03:09	00:42:17	00:00:06	41	0.720739		41														VPK vraagt: ''u heeft dus al een week lang dat gekke gevoel?''
							51	09:20:46	10:19:26	10:03:30	10:03:33	00:42:44	00:00:03	42	0.728409		42												P		Patient geeft aan dat ze zich wat licht in het hoofd voelt van de spray
							51	09:20:46	10:19:26	10:03:38	10:03:46	00:42:52	00:00:08	43	0.730682		43														VPK beoordeelt ECG
							51	09:20:46	10:19:26	10:03:47	10:04:53	00:43:01	00:01:06	44	0.733239		44														VPK geeft voorlichting aan patient
							51	09:20:46	10:19:26	10:04:57	10:05:08	00:44:11	00:00:11	45	0.753125		45														VPK vraagt: ''heeft u ook nog wat ingenomen tegen de pijnklachten vannacht?''
							51	09:20:46	10:19:26	10:05:16	10:05:21	00:44:30	00:00:05	46	0.758523		46														VPk vraagt: ''Dat gejaagde gevoel, was dat constant?''
							51	09:20:46	10:19:26	10:05:45	10:10:07	00:44:59	00:04:22	47	0.766761		47														VPK rapporteert op de computer
							51	09:20:46	10:19:26	10:15:36	10:16:37	00:54:50	00:01:01	48	0.934659		48														Bekijkt ritme
	transport end			00:36:57	00:58:40	0:43:10	51	09:20:46	10:19:26	10:16:30	10:19:26	00:55:44	00:02:56	49	0.95		49														draagt over aan ZKH
2	response st.						42	10:33:34	11:42:08	10:33:34	10:35:33	00:00:00	00:01:59	10Start	0	Start	10	X													AVK leest en interpreteert MDT	00:01:59														0
131020	response end	00:08:26					42	10:33:34	11:42:08	10:41:35	10:42:00	00:08:01	00:00:25	11Start	0.116918	Start	11	X													Info meldkamer Urgentie verandering	00:00:25														0.116918
18:48u	on-scene st.						42	10:33:34	11:42:08	10:46:21	10:49:11	00:12:47	00:02:50	50	0.186437		50														Eerste indruk van de patient. Korte beoordeling van de medische toestand.
transfer mist							42	10:33:34	11:42:08	10:46:42	10:49:11	00:13:08	00:02:29	51	0.191541		51													adequate uitvraag SPA	VPK onderzoekt nek, borstkas en benen
verkeersongeval							42	10:33:34	11:42:08	10:46:52	10:46:55	00:13:18	00:00:03	52	0.193972		52														VPK vraagt: ''Ben je bekend met nekklachten?''
							42	10:33:34	11:42:08	10:47:11	10:47:16	00:13:37	00:00:05	53	0.19859		53														VPK vraagt: ''Ben je ook buiten kennis geweest?''
							42	10:33:34	11:42:08	10:47:17	10:47:20	00:13:43	00:00:03	54	0.200049		54														VPK vraagt: ''Heb je ook losse delen in je mond?''
							42	10:33:34	11:42:08	10:47:58	10:48:01	00:14:24	00:00:03	55	0.210015		55														VPK vraagt: ''Je knalde tegen het stuur? Ging de airbag uit?''
							42	10:33:34	11:42:08	10:48:48	10:48:56	00:15:14	00:00:08	56	0.222168		56														VPK vraagt: ''Welke medicijnen gebruikt u?''
							42	10:33:34	11:42:08	10:49:11	10:50:11	00:15:37	00:01:00	57	0.227759		57														VPK ordent informatie volgens ABCDE methodiek
							42	10:33:34	11:42:08	10:49:58	10:50:05	00:16:24	00:00:07	58	0.239183		58														VPK zegt: ''Mijn voorstel is eventueel met nekspalk uit laten stappen, brancard op en in de ambu verder onderzoek.''
							42	10:33:34	11:42:08	10:50:34	10:54:35	00:17:00	00:04:01	59	0.247934		59														VPK geeft de paitent uitleg over wat er gaat gebeuren
							42	10:33:34	11:42:08	10:52:04	10:53:02	00:18:30	00:00:58	60	0.26981		60														VPK vraagt: ''Los van jouw nek, heb je verder ook last van je rug?'' Vervolgens onderzoek rug
							42	10:33:34	11:42:08	10:53:27	10:54:15	00:19:53	00:00:48	61	0.289985		61														Aanspreken patient en uitvragen situatie: hoe komt het dat ze wegviel?
							42	10:33:34	11:42:08	10:54:40	10:55:54	00:21:06	00:01:14	62	0.30773		62														Omdoen nekspalk
							42	10:33:34	11:42:08	10:56:00	10:56:20	00:22:26	00:00:20	63	0.327175		63														VPK vraagt naar het onwel worden en tinteling in de vingers
							42	10:33:34	11:42:08	10:56:54	10:57:06	00:23:20	00:00:12	64	0.340301		64														VPK vraagt: ''hoe gaat dit zo?'' en onderzoekt rug.
							42	10:33:34	11:42:08	10:58:56	10:59:30	00:25:22	00:00:34	65	0.369956		65														VPK vraagt: ''Ben je ooit in het ziekenhuis geweest?'', ''In welk ziekenhuis ben je bekend?'', ''Waarmee ben je bekend in het UMCG?''
							42	10:33:34	11:42:08	11:00:48	11:00:53	00:27:14	00:00:05	66	0.39718		66														VPK vraagt: ''Gaat het zo?'' Patient geeft aan misselijk te zijn.
							42	10:33:34	11:42:08	11:01:51	11:01:57	00:28:17	00:00:06	67	0.412494		67														VPK ordent informatie
							42	10:33:34	11:42:08	11:01:57	11:09:20	00:28:23	00:07:23	68	0.413952		68														VPK doet lichamelijk onderzoek
							42	10:33:34	11:42:08	11:02:49	11:03:09	00:29:15	00:00:20	69	0.426592		69														VPK ordent informatie
							42	10:33:34	11:42:08	11:03:50	11:03:56	00:30:16	00:00:06	70	0.44142		70														VPK vraagt: ''Had je een gordel om?''
							42	10:33:34	11:42:08	11:05:09	11:05:54	00:31:35	00:00:45	71	0.460622		71														VPK ordent informatie volgens ABCDE methodiek
							42	10:33:34	11:42:08	11:05:55	11:06:05	00:32:21	00:00:10	72	0.471804		72														VPK vraagt: ''Hoe hard reed je?''
							42	10:33:34	11:42:08	11:08:04	11:08:36	00:34:30	00:00:32	73	0.50316		73														VPK besluit patient in te sturen
							42	10:33:34	11:42:08	11:09:13	11:09:22	00:35:39	00:00:09	74	0.519932		74														VPK ordent informatie
							42	10:33:34	11:42:08	11:09:42	11:10:05	00:36:08	00:00:23	75	0.526981		75														VPK vraagt naar naam en geboortedatum
							42	10:33:34	11:42:08	11:11:40	11:15:22	00:38:06	00:03:42	76	0.555664		76														VPK belt naar UMCG
							42	10:33:34	11:42:08	11:15:57	11:16:04	00:42:23	00:00:07	77	0.618133		77														VPK redeneert over medicatie als treatment voor pijn en misselijkheid van patient
							42	10:33:34	11:42:08	11:16:04	11:16:33	00:42:30	00:00:29	78	0.619835		78														VPK vraagt naar tinteling in mond en onderzoekt pupilreactie
							42	10:33:34	11:42:08	11:16:34	11:25:13	00:43:00	00:08:39	79	0.627127		79														VPK prikt infuusnaald en dient medicatie toe
							42	10:33:34	11:42:08	11:16:42	11:16:46	00:43:08	00:00:04	80	0.629071		80														VPK vraagt naar allergie
							42	10:33:34	11:42:08	11:17:15	11:17:25	00:43:41	00:00:10	81	0.637093		81														VPK redeneert over medicatie
							42	10:33:34	11:42:08	11:19:19	11:19:30	00:45:45	00:00:11	82	0.667234		82														VPK vraagt of patient bekend is met diabetes
							42	10:33:34	11:42:08	11:21:06	11:21:24	00:47:32	00:00:18	83	0.693243		83														VPK ordent informatie
							42	10:33:34	11:42:08	11:22:34	11:22:40	00:49:00	00:00:06	84	0.714633		84														VPK vraagt naar de pijn
							42	10:33:34	11:42:08	11:22:45	11:22:50	00:49:11	00:00:05	85	0.717307		85														VPK vraagt naar gewicht
							42	10:33:34	11:42:08	11:24:35	11:25:15	00:51:01	00:00:40	86	0.744045		86														VPK vraagt: ''Kun je nog steeds diep doorzuchten? Heb je het idee dat de pijn makkelijker wordt?''
							42	10:33:34	11:42:08	11:25:28	11:26:04	00:51:54	00:00:36	87	0.756928		87														Evaluatie treatment
							42	10:33:34	11:42:08	11:26:36	11:26:50	00:53:02	00:00:14	88	0.773456		88														VPK vraagt patient welke dag het is (testen bewustzijn)
							42	10:33:34	11:42:08	11:26:53	11:27:40	00:53:19	00:00:47	89	0.777589		89														VPK legt bloeddrukband aan en meet bloeddruk
							42	10:33:34	11:42:08	11:27:50	11:28:58	00:54:16	00:01:08	90	0.791444		90														VPK hangt infuus aan
							42	10:33:34	11:42:08	11:28:55	11:29:10	00:55:21	00:00:15	91	0.807244		91														VPK geeft patient de opdracht om duidelijker te communiceen en te blijven praten
							42	10:33:34	11:42:08	11:29:37	11:29:56	00:56:03	00:00:19	92	0.817453		92														VPK ordent informatie volgens ABCDE methodiek
							42	10:33:34	11:42:08	11:29:57	11:30:17	00:56:23	00:00:20	93	0.822314		93														Auscultatie longen en vragen naar pijn
							42	10:33:34	11:42:08	11:30:39	11:31:04	00:57:05	00:00:25	94	0.832523		94														VPK vraagt: waar doet het nu zeer? Pijn in je nek wordt erger? Tinteling nog aanwezig?
							42	10:33:34	11:42:08	11:31:34	11:31:38	00:58:00	00:00:04	95	0.845892		95														VPK ordent informatie
							42	10:33:34	11:42:08	11:31:47	11:32:00	00:58:13	00:00:13	96	0.849052		96												P		Patient geeft aan dat ze staalpillen gebruikt
							42	10:33:34	11:42:08	11:32:57	11:33:07	00:59:23	00:00:10	97	0.866067		97														VPK vraagt naar de werkzaamheid van de pijnstilling
documentatie	on-scene end		00:53:47				42	10:33:34	11:42:08	11:33:09	11:40:08	00:59:35	00:06:59	98	0.868984		98														VPK documenteert in computer
	transport st.						42	10:33:34	11:42:08	11:34:02	11:34:20	01:00:28	00:00:18	99	0.881867		99												P	vergeten onderzoek RR en temp, vergeten vragen zwangerschap	Patient zegt: ''Ik ben ineens heel erg moe''
							42	10:33:34	11:42:08	11:35:29	11:35:50	01:01:55	00:00:21	100	0.903014		100														VPK vraagt naar situatie in de auto mbt bewegen van de nek
							42	10:33:34	11:42:08	11:37:18	11:37:34	01:03:44	00:00:16	101	0.929509		101														VPk redeneert over nekklachten die patient aangeeft
							42	10:33:34	11:42:08	11:39:30	11:40:38	01:05:56	00:01:08	102	0.961595		102														VPK meet RR en temp
	transport end			00:08:06	01:08:34	0:55:37	42	10:33:34	11:42:08	11:41:53	11:42:08	01:08:19	00:00:15	103	0.996354		103														VPK vraagt naar zwangerschap
3	response st.						72	10:55:45	11:36:00	10:56:16	10:56:49	00:00:31	00:00:33	12Start	0.0128364	Start	12	X													VPK leest informatie op het scherm en bespreekt het samen met AC	00:00:33														0.0128364
191020							72	10:55:45	11:36:00	10:56:56	10:57:05	00:01:11	00:00:09	13Start	0.0293996	Start	13	X													VPK geeft informatie door via mobilofoon	00:00:09														0.0293996
huisongeval							72	10:55:45	11:36:00	10:57:04	10:57:37	00:01:19	00:00:33	14Start	0.0327122	Start	14	X													Handschoenen worden gepakt	00:00:33														0.0327122
							72	10:55:45	11:36:00	10:57:48	10:58:12	00:02:03	00:00:24	15Start	0.0509317	Start	15	X													Situatie wordt besproken	00:00:24														0.0509317
	response end	00:02:07					72	10:55:45	11:36:00	10:58:20	10:58:23	00:02:35	00:00:03	16Start	0.0641822	Start	16	X													Hulpmiddelen worden besproken	00:00:03														0.0641822
	on-scene st.						72	10:55:45	11:36:00	10:59:56	11:00:25	00:04:11	00:00:29	104	0.103934		104														Eerste contact met de patient en beeldvorming
							72	10:55:45	11:36:00	11:00:27	11:01:14	00:04:42	00:00:47	105	0.11677		105														Situatie wordt besproken
							72	10:55:45	11:36:00	11:01:14	11:01:28	00:05:29	00:00:14	106	0.136232		106														VPK vraagt: ''Waarom zit patient in een rolstoel. Weet u dat?'' Gevraagd naar klachten aan het hoofd/ hart
							72	10:55:45	11:36:00	11:01:28	11:01:33	00:05:43	00:00:05	107	0.142029		107														VPK vraagt: ''Gebruikt patient medicjijnen?''
							72	10:55:45	11:36:00	11:01:33	11:01:44	00:05:48	00:00:11	108	0.144099		108														VPK vraagt of meneer ADL zelfstandig doet en woont
							72	10:55:45	11:36:00	11:01:46	11:01:49	00:06:01	00:00:03	109	0.149482		109														VPK test reactie op aanspreken
							72	10:55:45	11:36:00	11:02:09	11:02:15	00:06:24	00:00:06	110	0.159006		110														VPK vraagt hoe meneer aan het doekje komt
							72	10:55:45	11:36:00	11:02:25	11:02:32	00:06:40	00:00:07	111	0.165631		111														VPK weet niet waar het bloed vandaan komt en vraagt: ''heeft hij een wond aan zijn hoofd?''
							72	10:55:45	11:36:00	11:02:33	11:02:39	00:06:48	00:00:06	112	0.168944		112														VPK wil weten of meneer ook bloedverdunners gebruikt
							72	10:55:45	11:36:00	11:03:18	11:04:35	00:07:33	00:01:17	113	0.187578		113														Lichamelijk onderzoek uitgevoerd door VPK
							72	10:55:45	11:36:00	11:04:28	11:04:55	00:08:43	00:00:27	114	0.216563		114												P		AC geeft medicatie door aan VPK
							72	10:55:45	11:36:00	11:04:55	11:05:13	00:09:10	00:00:18	115	0.227743		115														VPK redeneert over het verband tussen de medicatie en hypertensie en over klachten mbt neurologie
							72	10:55:45	11:36:00	11:05:22	11:05:44	00:09:37	00:00:22	116	0.238923		116														Neurologisch onderzoek door VPK
							72	10:55:45	11:36:00	11:05:44	11:05:53	00:09:59	00:00:09	117	0.248033		117														VPK vraagt of meneer bekend is met staar
							72	10:55:45	11:36:00	11:05:52	11:06:44	00:10:07	00:00:52	118	0.251346		118														Bespreken pupilreactie en aflezen monitor
							72	10:55:45	11:36:00	11:06:18	11:06:38	00:10:33	00:00:20	119	0.262112		119														VPK ordent de informatie die hij tot nu toe verkregen heeft
							72	10:55:45	11:36:00	11:06:47	11:07:00	00:11:02	00:00:13	120	0.27412		120														VPK geeft aan dat ze sowieso naar het ziekenhuis gaan
							72	10:55:45	11:36:00	11:07:01	11:07:08	00:11:16	00:00:07	121	0.279917		121														VPK bekijkt waardes op de monitor
							72	10:55:45	11:36:00	11:07:19	11:09:29	00:11:34	00:02:10	122	0.287371		122														VPK ordent alle informatie en komt uit op een mogelijke bloeding in het hoofd
							72	10:55:45	11:36:00	11:10:07	11:11:13	00:14:22	00:01:06	123	0.356936		123														VPK spreekt patient aan en doet functietesten
							72	10:55:45	11:36:00	11:11:23	11:12:17	00:15:38	00:00:54	124	0.388406		124														Toediening zuurstof
							72	10:55:45	11:36:00	11:11:32	11:11:50	00:15:47	00:00:18	125	0.392133		125														VPK vraagt of patient hoofdpijn heeft en/of benauwd is
							72	10:55:45	11:36:00	11:12:40	11:12:52	00:16:55	00:00:12	126	0.42029		126														VPK zegt: ''af en toe een PVC erop. Het is wel sinus in ieder geval.''
							72	10:55:45	11:36:00	11:13:03	11:13:12	00:17:18	00:00:09	127	0.429814		127														VPK test reactie
							72	10:55:45	11:36:00	11:13:39	11:14:12	00:17:54	00:00:33	128	0.44472		128														VPK ordent de informatie en redeneert
							72	10:55:45	11:36:00	11:14:30	11:16:37	00:18:45	00:02:07	129	0.465839		129														Waaknaald prikken
							72	10:55:45	11:36:00	11:14:38	11:14:41	00:18:53	00:00:03	130	0.469151		130														VPK vraagt aan patient of hij ergens last van heeft
							72	10:55:45	11:36:00	11:16:39	11:17:14	00:20:54	00:00:35	131	0.519255		131														VPK leest ECG af
							72	10:55:45	11:36:00	11:16:52	11:17:14	00:21:07	00:00:22	132	0.524638		132														VPK redeneert over ECG
							72	10:55:45	11:36:00	11:17:32	11:17:35	00:21:47	00:00:03	133	0.541201		133														Leest tensie en saturatie van de monitor af
							72	10:55:45	11:36:00	11:17:44	11:18:13	00:21:59	00:00:29	134	0.54617		134														VPK neemt informatie over van medicijndoosjes
							72	10:55:45	11:36:00	11:18:32	11:19:43	00:22:47	00:01:11	135	0.566046		135														Lichamelijk onderzoek
							72	10:55:45	11:36:00	11:19:48	11:25:29	00:24:03	00:05:41	136	0.597516		136														Overdracht naar het ziekenhuis telefonisch
	on-scene end		00:26:23				72	10:55:45	11:36:00	11:26:15	11:26:19	00:30:30	00:00:04	137	0.757764		137														VPK zegt: saturatie loopt nu mooi op met 4L zuurstof (evaluatie treatment)
documentatie	transport st.						72	10:55:45	11:36:00	11:26:33	11:26:48	00:30:48	00:00:15	138	0.765217		138													uitgesteld onderzoek lijkt wel	Documenteren gegevens
							72	10:55:45	11:36:00	11:26:52	11:27:06	00:31:07	00:00:14	139	0.773085		139														VPK bekijkt waardes op de monitor
							72	10:55:45	11:36:00	11:27:22	11:27:45	00:31:37	00:00:23	140	0.785507		140														VPK test bewustzijn door vragen te stellen
							72	10:55:45	11:36:00	11:27:46	11:27:57	00:32:01	00:00:11	141	0.795445		141														VPK vraagt of patient misselijk is/ braakneigingen heeft of hoofdpijn heeft
							72	10:55:45	11:36:00	11:28:00	11:29:10	00:32:15	00:01:10	142	0.801242		142														VPK voert neurologisch onderzoek uit
							72	10:55:45	11:36:00	11:29:15	11:29:22	00:33:30	00:00:07	143	0.832298		143														VPLK vraagt of patient gister normaal fit was en of meneer goed geslapen heeft
							72	10:55:45	11:36:00	11:29:37	11:30:10	00:33:52	00:00:33	144	0.841408		144														VPK vraagt naar pijn, eten en drinken
							72	10:55:45	11:36:00	11:30:12	11:30:15	00:34:27	00:00:03	145	0.855901		145														VPK vraagt naar allergie
							72	10:55:45	11:36:00	11:30:16	11:31:00	00:34:31	00:00:44	146	0.857557		146														VPK vraagt naar voorgeschiedenis hart en prothese
							72	10:55:45	11:36:00	11:32:18	11:32:30	00:36:33	00:00:12	147	0.908075		147														Wondverzorging
							72	10:55:45	11:36:00	11:32:26	11:32:42	00:36:41	00:00:16	148	0.911387		148														VPK zegt: bekend bij de cardioloog, bekend mij de internist
							72	10:55:45	11:36:00	11:32:46	11:33:50	00:37:01	00:01:04	149	0.919669		149														VPK redeneert, hij ordent informatie
							72	10:55:45	11:36:00	11:34:48	11:35:00	00:39:03	00:00:12	150	0.970186		150														VPK vraagt patient om tong uit te steken
	transport end	00:08:27		00:09:27	00:40:15	0:30:16	72	10:55:45	11:36:00	11:35:00	11:36:00	00:39:15	00:01:00	151	0.975155		151														Aankomst zkh
4	response st.						92	14:43:13	15:15:06	14:43:44	14:44:13	00:00:31	00:00:29	17Start	0.0162049	Start	17	X													Meldkamerinformatie wordt gelezen en besproken.	00:00:29														0.0162049
transfer mist							92	14:43:13	15:15:06	14:45:07	14:45:15	00:01:54	00:00:08	18Start	0.0595923	Start	18	X													Verpleegkundige geeft informatie door via portofoon.	00:00:08														0.0595923
191020							92	14:43:13	15:15:06	14:45:24	14:45:29	00:02:11	00:00:05	19Start	0.0684788	Start	19	X													Voorbereiden op situatie: ''Ze zou toch zo slim zijn om niet op straat te liggen met dit weer hoop ik''	00:00:05														0.0684788
straat ongeval							92	14:43:13	15:15:06	14:45:30	14:45:53	00:02:17	00:00:23	20Start	0.0716153	Start	20	X													Verpleegkundige leest nogmaals de informatie op het scherm	00:00:23														0.0716153
							92	14:43:13	15:15:06	14:46:20	14:46:28	00:03:07	00:00:08	21Start	0.0977522	Start	21	X													Aanvalsplan, overleg over de situatie. ''We moeten dadelijk maar even kijken wat we gaan doen X, of ze erbij zit of bij ligt'' ''Ja we zien het wel''	00:00:08														0.0977522
							92	14:43:13	15:15:06	14:52:02	14:52:07	00:08:49	00:00:05	22Start	0.276529	Start	22	X													Verpleegkundige denkt hardop na over waar het ongeval heeft plaatsgevonden	00:00:05														0.276529
	response end	00:09:53					92	14:43:13	15:15:06	14:53:36	14:53:37	00:10:23	00:00:01	23Start	0.325666	Start	23	X													Verpleegkundige zegt: ''De brancard moet er wel uit kunnen he?' Aanvalsplan.	00:00:01														0.325666
	on-scene st.						92	14:43:13	15:15:06	14:53:46	14:54:55	00:10:33	00:01:09	152	0.330894		152														Verpleegkundige vormt eerste indruk van de situatie en heeft eerste contact met de patiënt.
							92	14:43:13	15:15:06	14:54:54	14:55:33	00:11:41	00:00:39	153	0.36644		153														De verpleegkundige onderzoekt de rug.
							92	14:43:13	15:15:06	14:55:30	14:55:40	00:12:17	00:00:10	154	0.385259		154														'Lukt het je straks om met ons rechtop te gaan zitten denk je?'' ''En anders leg ik je op je zij eerst'' Aan de hand van deze vraag krijgt VPK informatie over verplaatsingsmogelijkheden patient
							92	14:43:13	15:15:06	14:56:00	14:56:05	00:12:47	00:00:05	155	0.400941		155														Verpleegkundige vraagt naar allergie en medicatie
							92	14:43:13	15:15:06	14:56:12	14:56:21	00:12:59	00:00:09	156	0.407214		156														Verpleegkundige onderzoekt de rug nogmaals en vraagt waar het pijn doet.
							92	14:43:13	15:15:06	14:56:34	14:56:40	00:13:21	00:00:06	157	0.418714		157														VPK voelt aan rug en vraagt of patient dat goed voelt
							92	14:43:13	15:15:06	14:56:50	14:56:55	00:13:37	00:00:05	158	0.427078		158														Vraagt: ''Goed gevoel in de benen? Daar ben ik heel blij mee''.
							92	14:43:13	15:15:06	14:58:09	14:59:39	00:14:56	00:01:30	159	0.468374		159														Methodisch en gericht lichamelijk onderzoek
							92	14:43:13	15:15:06	14:58:47	14:58:52	00:15:34	00:00:05	160	0.488238		160														Verpleegkundige zegt: ''Het zou best kunnen zijn dat het spierpijn is, maar je geeft hier in het midden ook pijn aan he?'' De verpleegkundige denkt na over de bewering van de patiënt.
							92	14:43:13	15:15:06	14:59:39	14:59:45	00:16:26	00:00:06	161	0.515421		161														Verpleegkundige besluit om naar het ziekenhuis te gaan met de patiënt
							92	14:43:13	15:15:06	14:59:49	14:59:58	00:16:36	00:00:09	162	0.520648		162														De verpleegkundige zegt: ''Omdat jij ook pijn in je rug aangeeft, toch even uitsluiten dat je geen rugwervelfractuur hebt.''
							92	14:43:13	15:15:06	14:59:58	15:00:10	00:16:45	00:00:12	163	0.525353		163														Vraagt naar tinteling
							92	14:43:13	15:15:06	15:00:12	15:01:50	00:16:59	00:01:38	164	0.532671		164														Waaknaald prikken
							92	14:43:13	15:15:06	15:00:44	15:01:01	00:17:31	00:00:17	165	0.549399		165														Pijnscore afnemen
							92	14:43:13	15:15:06	15:01:14	15:01:20	00:18:01	00:00:06	166	0.565081		166														Verpleegkundige vraagt naar allergie
							92	14:43:13	15:15:06	15:01:41	15:02:23	00:18:28	00:00:42	167	0.579195		167														Verpleegkundige vraagt de situatie van het verloop van het ongeval uit.
							92	14:43:13	15:15:06	15:02:58	15:03:04	00:19:45	00:00:06	168	0.619446		168														Verpleegkundige vraagt: ''En waarom durf je niet?'' Zit hiet in een denkproces.
							92	14:43:13	15:15:06	15:03:10	15:06:18	00:19:57	00:03:08	169	0.625719		169														Toedienen paracetamol en fentanyl
							92	14:43:13	15:15:06	15:03:48	15:04:30	00:20:35	00:00:42	170	0.645583		170														Verpleegkundige vraagt of de patiënt bekend is in het ziekenhuis, waarom hij bekend is in het ziekenhuis, hoeveel kilo hij weegt etc.
							92	14:43:13	15:15:06	15:04:48	15:05:07	00:21:35	00:00:19	171	0.676947		171														Verpleegkundige bespreekt ongeval met patiënt
							92	14:43:13	15:15:06	15:05:39	15:05:45	00:22:26	00:00:06	172	0.703607		172														Verpleegkundige vraagt naar medicatie en allergie
							92	14:43:13	15:15:06	15:05:47	15:06:01	00:22:34	00:00:14	173	0.707789		173														Verpleegkundige bespreekt ongeval met patiënt
							92	14:43:13	15:15:06	15:06:04	15:07:11	00:22:51	00:01:07	174	0.716675		174														Verpleegkundige legt bloeddruk band aan
							92	14:43:13	15:15:06	15:07:20	15:08:34	00:24:07	00:01:14	175	0.756404		175														VPK documenteert in computer
	on-scene end		00:17:35				92	14:43:13	15:15:06	15:10:00	15:11:21	00:26:47	00:01:21	176	0.840042		176														Het ziekenhuis wordt gebeld voor de overdracht en de rit start.
	transport st.						92	14:43:13	15:15:06	15:13:15	15:13:20	00:30:02	00:00:05	177	0.941976		177														Evalueren van de behandeling
	transport end			00:00:45	00:31:53	00:16:56	92	14:43:13	15:15:06	15:13:53	15:14:00	00:30:40	00:00:07	178	0.96184		178														Verpleegkundige bespreekt ongeval met patiënt kort
5	repsonse st.						103	13:21:31	13:56:41	13:21:50	13:22:48	00:00:19	00:00:58	24Start	0.00900474	Start	24	X													VPK bekijkt informatie van de meldkamer op het scherm	00:00:58														0.00900474
transfer mist							103	13:21:31	13:56:41	13:22:48	13:23:16	00:01:17	00:00:28	25Start	0.0364929	Start	25	X													VPK geeft informatie door via portofoon	00:00:28														0.0364929
191020							103	13:21:31	13:56:41	13:23:19	13:23:28	00:01:48	00:00:09	26Start	0.0511848	Start	26	X													VPK bespreekt patient met AC	00:00:09														0.0511848
							103	13:21:31	13:56:41	13:24:02	13:24:12	00:02:31	00:00:10	27Start	0.071564	Start	27	X													VPK zegt: ''Als het haar wel is dan is het gewoon oppikken en naar het ziekenhuis''	00:00:10														0.071564
							103	13:21:31	13:56:41	13:24:22	13:25:03	00:02:51	00:00:41	28Start	0.0810427	Start	28	X													Bespreken mogelijke patient	00:00:41														0.0810427
	response end	00:06:04					103	13:21:31	13:56:41	13:27:52	13:27:54	00:06:21	00:00:02	29Start	0.180569	Start	29	X													Verpleegkundige zegt: ''Zullen we even EDAS, tas en monitor pakken?''	00:00:02														0.180569
	on-scene st.						103	13:21:31	13:56:41	13:28:35	13:29:26	00:07:04	00:00:51	179	0.200948		179														Eerste contact met de patient. VPK vormt eerste indruk door de pols en het voorhoofd te voelen.
							103	13:21:31	13:56:41	13:29:27	13:29:39	00:07:56	00:00:12	180	0.225592		180														VPK vraagt: ''Heb je dit vaker gehad?''
							103	13:21:31	13:56:41	13:29:39	13:29:43	00:08:08	00:00:04	181	0.23128		181														Veerpleegkundige vraagt: ''Heb je griep gehad de laatste dagen?'
							103	13:21:31	13:56:41	13:29:44	13:34:59	00:08:13	00:05:15	182	0.233649		182														Verpleegkundige vraagt: ''Heb je nu ook ergens pijn of last?'' Verpleegkundige vraagt naar misselijkheid en vraagt de situatie verder uit.
							103	13:21:31	13:56:41	13:30:10	13:30:31	00:08:39	00:00:21	183	0.245972		183														VPK vraagt als antwoord op dat patient duizelig is: ''Had je dat vanmorgen ook al?'' De periode voor de klacht wordt verder uitgevraagd
							103	13:21:31	13:56:41	13:30:38	13:31:00	00:09:07	00:00:22	184	0.259242		184														VPK vraagt naar de afgelopen dagen
							103	13:21:31	13:56:41	13:31:15	13:31:40	00:09:44	00:00:25	185	0.276777		185														VPK vraagt: ''Gebruik je ook medicijnen?''
							103	13:21:31	13:56:41	13:31:56	13:32:08	00:10:25	00:00:12	186	0.296209		186														VPK vraagt of patient ooit een buikoperatie of scopie heeft gehad
							103	13:21:31	13:56:41	13:33:10	13:33:31	00:11:39	00:00:21	187	0.33128		187														Verpleegkundige zegt: 'Het is in ieder geval duidelijk dat het niet goed met je gaat' en redeneert hardop over de mogelijke oorzaken hiervan
							103	13:21:31	13:56:41	13:33:39	13:33:57	00:12:08	00:00:18	188	0.345024		188														Verpleegkundige leest ECG af en concludeert dat deze niet afwijkend is
							103	13:21:31	13:56:41	13:34:06	13:34:09	00:12:35	00:00:03	189	0.35782		189														'Verpleegkundige vraagt: wordt het iets beter?''
							103	13:21:31	13:56:41	13:34:19	13:34:30	00:12:48	00:00:11	190	0.363981		190														VPK besluit om pat mee te nemen naar het ziekenhuis, met name om het bloed na te kijken
							103	13:21:31	13:56:41	13:34:28	13:34:46	00:12:57	00:00:18	191	0.368246		191														VPK zegt: ''Ik kan maar tot zover kijken en ik wil ook niks missen. Het is een niet normale reactie die je nu hebt, ergens op.''
							103	13:21:31	13:56:41	13:34:47	13:35:00	00:13:16	00:00:13	192	0.377251		192														VPK zegt: ''Je hebt dit weleens vaker gehad zei je?''
							103	13:21:31	13:56:41	13:35:01	13:35:29	00:13:30	00:00:28	193	0.383886		193														VPK probeert oorzaak te achterhalen door het stellen van vragen
							103	13:21:31	13:56:41	13:35:45	13:35:51	00:14:14	00:00:06	194	0.404739		194														VPK vraagt naar allergie en medicatie
							103	13:21:31	13:56:41	13:35:51	13:36:47	00:14:20	00:00:56	195	0.407583		195														Verpleegkundige vraagt: Bekend met een hoge bloeddruk of verder ook nog wat? Familie anamnese wordt uitgevraagd
							103	13:21:31	13:56:41	13:36:55	13:37:01	00:15:24	00:00:06	196	0.437915		196														Verpleegkundige zegt:''En ik denk dat we ook even gaan vullen. Want waarschijnlijk voelt ze zich dan iets minder misselijk''
							103	13:21:31	13:56:41	13:36:55	13:37:01	00:15:24	00:00:06	197	0.437915		197														Verpleegkundige redeneert over het toedienen van vocht en misselijkheid
							103	13:21:31	13:56:41	13:37:03	13:37:13	00:15:32	00:00:10	198	0.441706		198														Verpleegkundige redeneert waarom er geen tensie kan worden gemeten
							103	13:21:31	13:56:41	13:37:30	13:38:44	00:15:59	00:01:14	199	0.454502		199														Verpleegkundige prikt waaknaald
							103	13:21:31	13:56:41	13:38:05	13:38:08	00:16:34	00:00:03	200	0.47109		200														Verpleegkundige concludeert aan de hand van waaknaald prikken dat er voldoende zuurstof in het bloed zit
							103	13:21:31	13:56:41	13:38:37	13:38:41	00:17:06	00:00:04	201	0.486256		201														VPK vraagt: ''Zijn er op dit moment spanningen in je leven?'' VPK probeert relatie te leggen met het ontstaan van de klachten
							103	13:21:31	13:56:41	13:38:48	13:38:51	00:17:17	00:00:03	202	0.491469		202														VPK leest bloeddruk af
							103	13:21:31	13:56:41	13:39:01	13:39:40	00:17:30	00:00:39	203	0.49763		203														Verpleegkundige vraagt naar algemene gegevens en documenteert in de computer.
							103	13:21:31	13:56:41	13:39:42	13:40:18	00:18:11	00:00:36	204	0.517062		204														Verpleegkundige zoekt informatie over een medicijn op
							103	13:21:31	13:56:41	13:40:18	13:40:21	00:18:47	00:00:03	205	0.534123		205														Verpleegkundige vraagt of mevrouw last van de keel heeft
							103	13:21:31	13:56:41	13:40:22	13:40:29	00:18:51	00:00:07	206	0.536019		206														Verpleegkundige redeneert over verband tussen medicijn en hartfrequentie
							103	13:21:31	13:56:41	13:40:22	13:41:18	00:18:51	00:00:56	207	0.536019		207														Toediening via infuus
							103	13:21:31	13:56:41	13:41:21	13:41:23	00:19:50	00:00:02	208	0.563981		208														Verpleegkundige vraagt: ''Gaat het nog?''
							103	13:21:31	13:56:41	13:41:47	13:41:50	00:20:16	00:00:03	209	0.576303		209														VPK zegt: ''Het is vast een vagale prikkel''
							103	13:21:31	13:56:41	13:42:04	13:44:49	00:20:33	00:02:45	210	0.58436		210														VPK dient odansetron toe
							103	13:21:31	13:56:41	13:43:40	13:44:41	00:22:09	00:01:01	211	0.629858		211														VPK belt ziekenhuis voor overdracht
							103	13:21:31	13:56:41	13:51:03	13:51:05	00:29:32	00:00:02	212	0.83981		212														VPK bekijkt de bloeddruk en concludeert dat deze laag blijft
							103	13:21:31	13:56:41	13:51:10	13:51:12	00:29:39	00:00:02	213	0.843128		213														VPK vraagt: ''Merk je nu ook verschil?'' Evaluatie treatment
							103	13:21:31	13:56:41	13:51:18	13:51:30	00:29:47	00:00:12	214	0.846919		214														VPK geeft samenvatting en verifieert bij patient
							103	13:21:31	13:56:41	13:51:31	13:52:12	00:30:00	00:00:41	215	0.853081		215														De vorige keer dat mevrouw gelijke klachten had wordt uitgevraagd
	on-scene end		00:23:51				103	13:21:31	13:56:41	13:52:24	13:52:26	00:30:53	00:00:02	216	0.878199		216														Verpleegkundige redeneert over vermoeidheid en lage bloeddruk
	transport st.						103	13:21:31	13:56:41	13:53:16	13:53:35	00:31:45	00:00:19	217	0.902844		217													verificatie vragen	VPK zegt: ''Ja je voelt je gewoon moe en slap en echt een duidelijke oorzaak naast dat je de ochtend niet lekker bent is er niet''
							103	13:21:31	13:56:41	13:54:38	13:54:52	00:33:07	00:00:14	218	0.941706		218														Verpleegkundige bekijkt troponine
							103	13:21:31	13:56:41	13:54:45	13:54:52	00:33:14	00:00:07	219	0.945024		219														VPK redeneert over hart
							103	13:21:31	13:56:41	13:55:02	13:55:12	00:33:31	00:00:10	220	0.953081		220														VPK redeneert over bloeddruk
documentatie							103	13:21:31	13:56:41	13:55:20	13:56:36	00:33:49	00:01:16	221	0.961611		221														VPK documenteert in computer
							103	13:21:31	13:56:41	13:55:57	13:56:08	00:34:26	00:00:11	222	0.979147		222														VPK zegt: ''Dus je had ook wat tintelingen, zei je dat nou?''
							103	13:21:31	13:56:41	13:56:21	13:56:28	00:34:50	00:00:07	223	0.990521		223												P		Patient zegt: koud, nu krijg ik het vooral heel koud
	transport end			00:01:54	00:35:10	0:24:29	103	13:21:31	13:56:41	13:56:28	13:56:32	00:34:57	00:00:04	224	0.993839		224														VPK zegt: je was ook niet heel warm hoor, 36.1
6	response st.						122	11:42:51	12:31:18	11:43:14	11:43:43	00:00:23	00:00:29	30Start	0.00791194	Start	30	X													Meldkamerinformatie wordt doorgenomen	00:00:29														0.00791194
COMPLEET							122	11:42:51	12:31:18	11:43:45	11:44:01	00:00:54	00:00:16	31Start	0.0185759	Start	31	X													VPK pakt handschoenen	00:00:16														0.0185759
1910120							122	11:42:51	12:31:18	11:44:03	11:44:29	00:01:12	00:00:26	32Start	0.0247678	Start	32	X													VPK bespreekt informatie met AC	00:00:26														0.0247678
							122	11:42:51	12:31:18	11:44:33	11:44:46	00:01:42	00:00:13	33Start	0.0350877	Start	33	X													Informatie wordt doorgegeven via portofoon	00:00:13														0.0350877
							122	11:42:51	12:31:18	11:45:15	11:45:21	00:02:24	00:00:06	34Start	0.0495356	Start	34	X													Informatie wordt besproken	00:00:06														0.0495356
	response end	00:03:04					122	11:42:51	12:31:18	11:45:27	11:46:18	00:02:36	00:00:51	35Start	0.0536636	Start	35	X													VPK leest nogmaals informatie op het scherm en praat hierover met de AC	00:00:51														0.0536636
	on-scene st.						122	11:42:51	12:31:18	11:50:08	11:50:50	00:07:17	00:00:42	225	0.150327		225														Eerste contact met de patient en eerste medische indruk
							122	11:42:51	12:31:18	11:51:10	11:52:08	00:08:19	00:00:58	226	0.171655		226														VPK vraagt situatie uit
							122	11:42:51	12:31:18	11:52:13	11:52:29	00:09:22	00:00:16	227	0.193326		227														vraagt naar de toedracht en verloop
							122	11:42:51	12:31:18	11:52:28	11:56:34	00:09:37	00:04:06	228	0.198486		228														doet eerste onderzoek
							122	11:42:51	12:31:18	11:52:28	11:53:05	00:09:37	00:00:37	229	0.198486		229														VPK redeneert dat hij niet weet wat er gebeurd is en een volledig lichamelijk onderzoek moet doen en dat patient naar het ziekenhuis moet
							122	11:42:51	12:31:18	11:52:48	11:53:05	00:09:57	00:00:17	230	0.205366		230														VPK geeft aan dat het hem het beste lijkt om patient mee te nemen omdat ze de hele nacht op de grond heeft gelegen
							122	11:42:51	12:31:18	11:55:15	11:55:22	00:12:24	00:00:07	231	0.255934		231														VPK vraagt naar medicatie
							122	11:42:51	12:31:18	11:55:37	11:55:43	00:12:46	00:00:06	232	0.263502		232														Patient geeft aan weleens gevallen te zijn met een lage RR, VPK geeft aan dat hij nu een goede pols voelt
							122	11:42:51	12:31:18	11:55:54	11:55:57	00:13:03	00:00:03	233	0.26935		233														Verpleegkundige zegt" ''We gaan haar eerst even op de brancard helpen want ze heeft hiet de hele nacht al gelegen
							122	11:42:51	12:31:18	11:56:04	11:56:32	00:13:13	00:00:28	234	0.27279		234														VPK bespreekt met de patient hoe zij is gevallen
							122	11:42:51	12:31:18	11:56:36	11:56:42	00:13:45	00:00:06	235	0.283798		235														VPK redeneert, wordt hierbij onderbroken door AC
							122	11:42:51	12:31:18	11:56:44	11:58:14	00:13:53	00:01:30	236	0.28655		236														VPK onderzoekt het been en vraagt naar pijn en doet neurologisch onderzoek
							122	11:42:51	12:31:18	11:56:59	11:57:08	00:14:08	00:00:09	237	0.29171		237														VPK redeneert over bovenbeen
							122	11:42:51	12:31:18	11:58:18	11:58:25	00:15:27	00:00:07	238	0.318885		238														VPK zegt ''Wat we gaan doen, u krijgt een prikje, u krijgt pijnstilling en dan gaan we u op de brancard tillen
							122	11:42:51	12:31:18	11:58:29	11:58:32	00:15:38	00:00:03	239	0.322669		239														VPK onderzoekt pupilreactie
							122	11:42:51	12:31:18	11:58:33	11:58:48	00:15:42	00:00:15	240	0.324045		240														VPK zegt:'' ik denk misschien toch wel wat letsel heup of femur. Ze heeft de hele nacht gelegen, de aanleiding is niet helemaal bekend dus wat mij betreft gaan we haar even wat pijnstilling geven en dan op de brancard helpen.''
							122	11:42:51	12:31:18	11:58:49	11:58:56	00:15:58	00:00:07	241	0.329549		241												P		Patient geeft aan hoe zij gevallen is
							122	11:42:51	12:31:18	11:58:49	12:00:09	00:15:58	00:01:20	242	0.329549		242														VPK plakt ECG plakkers op en doet de bloeddrukband om
							122	11:42:51	12:31:18	12:00:29	12:01:44	00:17:38	00:01:15	243	0.363949		243														Waaknaald prikken
							122	11:42:51	12:31:18	12:00:30	12:00:38	00:17:39	00:00:08	244	0.364293		244														VPK vraagt waar mevrouw op dit moment de meeste pijn heeft
							122	11:42:51	12:31:18	12:00:38	12:00:41	00:17:47	00:00:03	245	0.367045		245														VPK ziet op monitor dat mevrouw tachycard is
							122	11:42:51	12:31:18	12:00:40	12:00:50	00:17:49	00:00:10	246	0.367733		246														VPK maakt keuzes over behandeling en transfer
							122	11:42:51	12:31:18	12:01:06	12:01:10	00:18:15	00:00:04	247	0.376677		247														Verpleegkundige zegt: wel wat tachycard ik denk ook wat hypovolemisch
							122	11:42:51	12:31:18	12:01:30	12:01:38	00:18:39	00:00:08	248	0.384933		248														VPK vraagt naar allergie
							122	11:42:51	12:31:18	12:01:47	12:01:51	00:18:56	00:00:04	249	0.390781		249														VPK zegt: verder goede situatie alleen iets tachycard
							122	11:42:51	12:31:18	12:01:52	12:02:13	00:19:01	00:00:21	250	0.392501		250														VPK bespreekt met AC de hoeveelheid pijnmedicatie
							122	11:42:51	12:31:18	12:02:22	12:02:26	00:19:31	00:00:04	251	0.402821		251														VPK vraagt: de duim is ook een beetje dik he?''
							122	11:42:51	12:31:18	12:03:06	12:03:37	00:20:15	00:00:31	252	0.417957		252														VPK vraagt naar hartklachten
							122	11:42:51	12:31:18	12:03:36	12:03:41	00:20:45	00:00:05	253	0.428277		253														Verpleegkundige zegt: ik kan niet heel goed een bloeddruk meten maar ik voel wel een duidelijke radialis
							122	11:42:51	12:31:18	12:04:20	12:04:28	00:21:29	00:00:08	254	0.443412		254														Misselijkheid wordt besproken
							122	11:42:51	12:31:18	12:04:20	12:06:35	00:21:29	00:02:15	255	0.443412		255														Toediening medicatie
							122	11:42:51	12:31:18	12:04:56	12:05:12	00:22:05	00:00:16	256	0.455796		256														Verpleegkundige vraagt aan partner mevrouw of hij het idee heeft dat ze anders doet dan anders
							122	11:42:51	12:31:18	12:08:36	12:08:41	00:25:45	00:00:05	257	0.531476		257														VPK zegt: ''het been is wel verkort''
							122	11:42:51	12:31:18	12:11:51	12:11:55	00:29:00	00:00:04	258	0.598555		258														VPK vraagt naar huisarts
							122	11:42:51	12:31:18	12:13:36	12:15:26	00:30:45	00:01:50	259	0.634675		259														VPK geeft pijnstilling en vocht via het infuus
							122	11:42:51	12:31:18	12:14:03	12:14:18	00:31:12	00:00:15	260	0.643963		260														Evaluatie pijnbestrijding
							122	11:42:51	12:31:18	12:15:28	12:16:43	00:32:37	00:01:15	261	0.673203		261														VPK sluit patient aan op monitor
							122	11:42:51	12:31:18	12:16:16	12:16:31	00:33:25	00:00:15	262	0.689714		262														Situatie wordt uitgevraagd
							122	11:42:51	12:31:18	12:16:45	12:16:59	00:33:54	00:00:14	263	0.69969		263												P		AC geeft VPK informatie
	on-scene end		00:29:43				122	11:42:51	12:31:18	12:17:33	12:19:51	00:34:42	00:02:18	264	0.716202		264														Overdracht ziekenhuis
	transport st.						122	11:42:51	12:31:18	12:20:00	12:21:20	00:37:09	00:01:20	265	0.76677		265													nieuwe vragen, nieuw onderzoek	VPK voelt pols en sluit bloeddrukband opnieuw aan
							122	11:42:51	12:31:18	12:21:39	12:22:13	00:38:48	00:00:34	266	0.800826		266														VPK vraagt of mevrouw nog weet of ze naast het bed gevallen is
documentatie							122	11:42:51	12:31:18	12:21:47	12:24:36	00:38:56	00:02:49	267	0.803578		267														Verpleeggkundige documenteert in computer algemene gegevens van mevrouw
							122	11:42:51	12:31:18	12:24:18	12:24:23	00:41:27	00:00:05	268	0.855521		268														Verpleegkundige zegt: ''Nou u krijgt ook een beetje vocht van mij want ik zie wel dat u bloeddruk ook wat laag is
							122	11:42:51	12:31:18	12:25:02	12:25:25	00:42:11	00:00:23	269	0.870657		269														VPK vraagt of mevrouw ook pijn aan haar duim heeft
							122	11:42:51	12:31:18	12:25:31	12:25:48	00:42:40	00:00:17	270	0.880633		270														VPK redeneert over traagheid van mevrouw
							122	11:42:51	12:31:18	12:26:09	12:27:21	00:43:18	00:01:12	271	0.893705		271														VPK vraagt of mevrouw de afgelopen dagen ziek was
							122	11:42:51	12:31:18	12:27:21	12:28:21	00:44:30	00:01:00	272	0.918473		272														Verpleegkundige vraagt of patient nog precies weet toen ze viel en vraagt de situatie verder uit
							122	11:42:51	12:31:18	12:28:52	12:29:10	00:46:01	00:00:18	273	0.949776		273														VPK leest ECG af
	transp. End			00:11:18	00:48:27	0:34:16	122	11:42:51	12:31:18	12:30:26	12:31:18	00:47:35	00:00:52	274	0.982112		274														VPK maakt alles gereed om uit te stappen
7	response st.						141	14:25:17	15:15:54	14:26:25	14:27:17	00:01:08	00:00:52	36Start	0.0223905	Start	36	X													VPK geeft informatie door via portofoon en leest meldkamerinformatie	00:00:52														0.0223905
191020							141	14:25:17	15:15:54	14:27:11	14:27:26	00:01:54	00:00:15	37Start	0.037537	Start	37	X													VPK pakt handschoenen	00:00:15														0.037537
							141	14:25:17	15:15:54	14:27:22	14:27:30	00:02:05	00:00:08	38Start	0.041159	Start	38	X													Bespreken melding	00:00:08														0.041159
							141	14:25:17	15:15:54	14:28:18	14:28:55	00:03:01	00:00:37	39Start	0.0595983	Start	39	X													Aanvalsplan wordt besproken	00:00:37														0.0595983
							141	14:25:17	15:15:54	14:28:18	14:28:55	00:03:01	00:00:37	40Start	0.0595983	Start	40	X													Benodignde hulpmiddelen/materialen worden bepaald	00:00:37														0.0595983
	response end	00:03:53					141	14:25:17	15:15:54	14:30:08	14:30:18	00:04:51	00:00:10	41Start	0.0958182	Start	41	X													VPK leest informatie scherm	00:00:10														0.0958182
	on-scene st.						141	14:25:17	15:15:54	14:31:54	14:32:47	00:06:37	00:00:53	275	0.130721		275														Eerste contact met de patient en beeld vormen van de situatie
							141	14:25:17	15:15:54	14:32:47	14:32:49	00:07:30	00:00:02	276	0.148173		276														VPK zegt: ''we gaan even bloeddruk meten''
							141	14:25:17	15:15:54	14:32:51	14:33:17	00:07:34	00:00:26	277	0.14949		277														Situatie vooraf m.b.t epilepsie wordt uitgevraagd
							141	14:25:17	15:15:54	14:33:17	14:33:20	00:08:00	00:00:03	278	0.158051		278														VPK zegt: ''stabiele ABCD''
							141	14:25:17	15:15:54	14:33:24	14:33:48	00:08:07	00:00:24	279	0.160356		279														Situatie vooraf wordt uitgevraagd
							141	14:25:17	15:15:54	14:33:48	14:33:58	00:08:31	00:00:10	280	0.168258		280														VPK kijkt naar pupilreactie
							141	14:25:17	15:15:54	14:33:54	14:33:58	00:08:37	00:00:04	281	0.170234		281														VPK geeft door via portofoon: ''geen assistentie nodig''
							141	14:25:17	15:15:54	14:34:07	14:34:13	00:08:50	00:00:06	282	0.174514		282														VPK vraagt naar lijst voorgeschiedenis en medicijnen
							141	14:25:17	15:15:54	14:34:18	14:34:59	00:09:01	00:00:41	283	0.178136		283														Auscultatie longen door VPK
							141	14:25:17	15:15:54	14:34:59	14:35:01	00:09:42	00:00:02	284	0.191636		284												P		Medewerker vertelt dat patient bekend is met hypertensie
							141	14:25:17	15:15:54	14:35:11	14:35:13	00:09:54	00:00:02	285	0.195588		285												P		Medewerker vertelt over medicatie
							141	14:25:17	15:15:54	14:35:14	14:35:25	00:09:57	00:00:11	286	0.196576		286														Medewerker vertelt over hypertensie, dementie, alzheimer en afasie
							141	14:25:17	15:15:54	14:35:25	14:35:33	00:10:08	00:00:08	287	0.200198		287														VPK redeneert over CVA
							141	14:25:17	15:15:54	14:35:44	14:36:00	00:10:27	00:00:16	288	0.206454		288														VPK onderzoekt het hoofd van mevrouw
							141	14:25:17	15:15:54	14:36:09	14:36:14	00:10:52	00:00:05	289	0.214686		289														Medewerker vertelt over herseninfarct die patient heeft gehad
							141	14:25:17	15:15:54	14:36:22	14:37:00	00:11:05	00:00:38	290	0.218966		290														Situatie vooraf aan de val wordt verhelderd door het stellen van vragen
							141	14:25:17	15:15:54	14:37:00	14:37:54	00:11:43	00:00:54	291	0.231478		291														VPK vraagt of er normaal gesproken gecommuniceerd kan worden met patient
							141	14:25:17	15:15:54	14:37:08	14:37:53	00:11:51	00:00:45	292	0.234113		292														VPK prikt bloedsuiker
							141	14:25:17	15:15:54	14:38:02	14:38:24	00:12:45	00:00:22	293	0.251893		293														VPK ordent informatie en spreekt uit dat ze patient stabiel vindt
							141	14:25:17	15:15:54	14:38:34	14:38:50	00:13:17	00:00:16	294	0.26243		294														VPK vraagt naar naam en geboortedatum
							141	14:25:17	15:15:54	14:39:04	14:40:21	00:13:47	00:01:17	295	0.272308		295														VPK vraagt of er in de ochtend nog bijzonderheden waren
							141	14:25:17	15:15:54	14:40:20	14:40:29	00:15:03	00:00:09	296	0.297333		296														VPK zegt: ''we gaan haar even rechtop helpen''
							141	14:25:17	15:15:54	14:40:20	14:40:43	00:15:03	00:00:23	297	0.297333		297														VPK denkt hardop over de bevindingen en hoe nu verder
							141	14:25:17	15:15:54	14:41:31	14:41:51	00:16:14	00:00:20	298	0.320711		298														VPK vraagt: 'Hoe gaat het? Heeft u ergens pijn?''
							141	14:25:17	15:15:54	14:42:59	14:43:02	00:17:42	00:00:03	299	0.349687		299														VPK leest informatie over patient
							141	14:25:17	15:15:54	14:43:11	14:43:38	00:17:54	00:00:27	300	0.353638		300														VPK test hoe patient reageert op het zitten in de stoel en vraagt medewerkers of ze iets aanders aan patient zien
							141	14:25:17	15:15:54	14:43:38	14:44:12	00:18:21	00:00:34	301	0.362529		301														VPK onderzoekt heup
							141	14:25:17	15:15:54	14:44:13	14:44:26	00:18:56	00:00:13	302	0.374053		302														VPK besluit patient mee te nemen naar het ziekenhuis
							141	14:25:17	15:15:54	14:44:36	14:46:44	00:19:19	00:02:08	303	0.381627		303														VPK plakt ECG plakkers op en meet bloeddruk
							141	14:25:17	15:15:54	14:44:45	14:45:20	00:19:28	00:00:35	304	0.38459		304														VPK vraagt naar situatie patient en familie
							141	14:25:17	15:15:54	14:45:51	14:45:53	00:20:34	00:00:02	305	0.406322		305												P		Medewerker zegt: ''deze mevrouw is erg ver in haar dementie''
							141	14:25:17	15:15:54	14:45:54	14:46:02	00:20:37	00:00:08	306	0.40731		306														Niet-reanimeren verklaring wordt doorgenomen
							141	14:25:17	15:15:54	14:46:46	14:46:57	00:21:29	00:00:11	307	0.424432		307														VPK krijgt schriftelijke informatie over niet-reanimeren
							141	14:25:17	15:15:54	14:47:00	14:47:25	00:21:43	00:00:25	308	0.429042		308														VPK vraagt of patient de afgelopen dagen ziek is geweest
							141	14:25:17	15:15:54	14:47:07	14:47:38	00:21:50	00:00:31	309	0.431347		309														VPK meet temperatuur
							141	14:25:17	15:15:54	14:49:09	14:49:42	00:23:52	00:00:33	310	0.471518		310														VPK vraagt of het mompelen van patient normaal voor haar is
							141	14:25:17	15:15:54	14:51:18	14:51:25	00:26:01	00:00:07	311	0.513994		311														VPK vraagt naar pijn
							141	14:25:17	15:15:54	14:51:27	14:51:42	00:26:10	00:00:15	312	0.516958		312														VPK voelt aan de wond en onderzoekt deze
							141	14:25:17	15:15:54	14:53:04	14:53:12	00:27:47	00:00:08	313	0.548897		313														VPK leest de medicatielijst
							141	14:25:17	15:15:54	14:53:20	14:56:11	00:28:03	00:02:51	314	0.554165		314														VPK plakt ECG plakkers op en onderzoekt buik
							141	14:25:17	15:15:54	14:55:15	14:55:33	00:29:58	00:00:18	315	0.592032		315														VPK zegt: ''ik verwacht geen neuroletsel''
							141	14:25:17	15:15:54	14:56:11	14:57:50	00:30:54	00:01:39	316	0.610471		316														Waaknaald prikken
							141	14:25:17	15:15:54	14:57:38	14:57:47	00:32:21	00:00:09	317	0.639118		317														VPK zegt: ''een lage saturatie misschien extra zuurstof'
							141	14:25:17	15:15:54	14:58:47	15:00:41	00:33:30	00:01:54	318	0.661837		318														VPK plakt ECG plakker opnieuw en onderzoekt verder
							141	14:25:17	15:15:54	15:00:42	15:01:02	00:35:25	00:00:20	319	0.699704		319														VPK redeneert over opgetrokken benen en buikpijn
							141	14:25:17	15:15:54	15:01:05	15:01:51	00:35:48	00:00:46	320	0.707277		320														VPK onderzoekt de benen van patient
							141	14:25:17	15:15:54	15:02:36	15:02:55	00:37:19	00:00:19	321	0.737241		321														VPK beoordeelt ECG
	on scene end		00:31:48				141	14:25:17	15:15:54	15:03:37	15:03:42	00:38:20	00:00:05	322	0.757326		322														VPK zegt: ''Saturatie blijft wat wisselend daar moeten we toch even iets aan doen''
	transport st.						141	14:25:17	15:15:54	15:03:41	15:04:21	00:38:24	00:00:40	323	0.758643		323													herhaling eerder onderzoek (beloop) nieuw neurologisch onderzoek	VPK dient zuurstof toe
							141	14:25:17	15:15:54	15:04:41	15:06:33	00:39:24	00:01:52	324	0.7784		324														Overdracht telefonisch ziekenhuis
documentatie							141	14:25:17	15:15:54	15:07:00	15:08:11	00:41:43	00:01:11	325	0.824169		325														VPK test bewustzijn, reactievermogen, kijkt in de mond en meet tensie
							141	14:25:17	15:15:54	15:08:13	15:11:07	00:42:56	00:02:54	326	0.848205		326														VPK documenteert gegevens
							141	14:25:17	15:15:54	15:08:44	15:08:58	00:43:27	00:00:14	327	0.858413		327														VPK spreekt mevrouw aan om bewustzijn te testen
							141	14:25:17	15:15:54	15:11:08	15:12:04	00:45:51	00:00:56	328	0.905828		328														VPK zoekt dosering medicatie op
							141	14:25:17	15:15:54	15:13:19	15:13:40	00:48:02	00:00:21	329	0.948963		329														VPK meet nogmaals tensie
							141	14:25:17	15:15:54	15:13:44	15:14:10	00:48:27	00:00:26	330	0.957195		330														VPK voelt weer aan buik
	transport end			00:12:13	00:50:37	0:36:03	141	14:25:17	15:15:54	15:14:22	15:15:54	00:49:05	00:01:32	331	0.969707		331														aankomst ZKH
8	response st.						162	11:11:52	11:59:33	11:12:08	11:12:22	00:00:16	00:00:14	42Start	0.00559245	Start	42	X													VPK leest informatie op het scherm	00:00:14														0.00559245
COMPLEET							162	11:11:52	11:59:33	11:12:48	11:12:57	00:00:56	00:00:09	43Start	0.0195736	Start	43	X													Bekijken nogmaals info op het scherm en bespreken de urgentie van de melding	00:00:09														0.0195736
191020							162	11:11:52	11:59:33	11:14:30	11:14:43	00:02:38	00:00:13	44Start	0.0552254	Start	44	X													Informatie wordt nogmaals doorgenomen	00:00:13														0.0552254
							162	11:11:52	11:59:33	11:15:02	11:15:18	00:03:10	00:00:16	45Start	0.0664103	Start	45	X													VPK geeft informatie door via portofoon	00:00:16														0.0664103
							162	11:11:52	11:59:33	11:16:08	11:17:02	00:04:16	00:00:54	46Start	0.0894792	Start	46	X													Aanvalsplan wordt besproken	00:00:54														0.0894792
							162	11:11:52	11:59:33	11:16:46	11:17:02	00:04:54	00:00:16	47Start	0.102761	Start	47	X													Redeneren over hulpmiddelen	00:00:16														0.102761
							162	11:11:52	11:59:33	11:18:23	11:18:50	00:06:31	00:00:27	48Start	0.136666	Start	48	X													Handschoenen worden gepakt	00:00:27														0.136666
	response end	00:09:21					162	11:11:52	11:59:33	11:21:27	11:21:29	00:09:35	00:00:02	49Start	0.200979	Start	49	X													VPK zegt: ''Ja zullen we doen? We nemen alles maar mee dan kunnen we alles erop zetten ook'	00:00:02														0.200979
	on-scene st.						162	11:11:52	11:59:33	11:22:35	11:23:50	00:10:43	00:01:15	332	0.224747		332														Eerste indruk van de patient en de situatie
							162	11:11:52	11:59:33	11:23:51	11:23:58	00:11:59	00:00:07	333	0.251311		333														VPK zegt: ''ik voel een goede pols, u ziet minder bleek''
							162	11:11:52	11:59:33	11:23:58	11:24:12	00:12:06	00:00:14	334	0.253757		334														VPK vraagt ''Bent u nu nog misselijk?''
							162	11:11:52	11:59:33	11:24:14	11:26:54	00:12:22	00:02:40	335	0.25935		335														VPK doet lichamelijk onderzoek
							162	11:11:52	11:59:33	11:26:39	11:26:47	00:14:47	00:00:08	336	0.310031		336														VPK vraagt hoelang patient is weggeweest
							162	11:11:52	11:59:33	11:26:54	11:27:00	00:15:02	00:00:06	337	0.315274		337														VPK vraagt naar medicatie
							162	11:11:52	11:59:33	11:27:00	11:27:17	00:15:08	00:00:17	338	0.317372		338														VPK vraagt naar eerdere hartoperatie
							162	11:11:52	11:59:33	11:27:18	11:28:00	00:15:26	00:00:42	339	0.323663		339														VPK vraagt naar bloedverdunners
							162	11:11:52	11:59:33	11:27:51	11:28:00	00:15:59	00:00:09	340	0.335197		340														VPK zegt: ''Dan ga ik ervanuit dat u ….. Gebruikt''
							162	11:11:52	11:59:33	11:28:02	11:28:14	00:16:10	00:00:12	341	0.339042		341														VPK vraagt naar aandoeningen en voorgeschiedenis
							162	11:11:52	11:59:33	11:28:14	11:28:54	00:16:22	00:00:40	342	0.343237		342														VPK vraagt wat patient deed voordat het gebeurde
							162	11:11:52	11:59:33	11:28:54	11:29:01	00:17:02	00:00:07	343	0.357218		343														VPK vraagt of meneer nu nog ergens pijn heeft
							162	11:11:52	11:59:33	11:29:03	11:30:07	00:17:11	00:01:04	344	0.360364		344														VPK voelt aan buik en in de lies
							162	11:11:52	11:59:33	11:30:09	11:30:15	00:18:17	00:00:06	345	0.383432		345														VPK zegt: ''hartfilmpje ziet er verder normaal uit, keurig zelfs.''
							162	11:11:52	11:59:33	11:30:18	11:30:38	00:18:26	00:00:20	346	0.386578		346														VPK vraagt hoe patient zich voelde vooraf aan het onwel worden
							162	11:11:52	11:59:33	11:30:53	11:31:57	00:19:01	00:01:04	347	0.398812		347														VPK kijkt naar de pupilreactie
							162	11:11:52	11:59:33	11:31:51	11:32:05	00:19:59	00:00:14	348	0.419084		348														VPK vraagt naar ontbijt
							162	11:11:52	11:59:33	11:32:08	11:32:29	00:20:16	00:00:21	349	0.425026		349														Bloeddruk meten
							162	11:11:52	11:59:33	11:32:23	11:32:26	00:20:31	00:00:03	350	0.430269		350														VPK beoordeelt controles
							162	11:11:52	11:59:33	11:32:36	11:32:43	00:20:44	00:00:07	351	0.434813		351														VPK redeneert over wat patient mogelijk mankeert
							162	11:11:52	11:59:33	11:32:43	11:33:01	00:20:51	00:00:18	352	0.43726		352														VPK vraagt wat patient gegeten heeft voor ontbijt
							162	11:11:52	11:59:33	11:33:05	11:33:17	00:21:13	00:00:12	353	0.444949		353														VPK zegt: ''kunt u even in mijn handen knijpen?''
							162	11:11:52	11:59:33	11:34:08	11:34:14	00:22:16	00:00:06	354	0.46697		354														VPK meet tensie
							162	11:11:52	11:59:33	11:34:33	11:34:44	00:22:41	00:00:11	355	0.475708		355														VPK vraagt naar de lengte van patient
							162	11:11:52	11:59:33	11:35:21	11:35:24	00:23:29	00:00:03	356	0.492485		356														Bloeddruk wordt geïnterpreteerd en VPK wil hem nogmaals aan de andere kant meten
[truncated: 1,313 more rows]
[truncated: 7 more columns]

## Sheet: on-scene
opmerkingen BD							NR	TIJDEN						HULP KOLOMMEN GRAFIEK				STAPPEN													OMSCHRIJVING	X
[truncated: 1,719 more rows]
[truncated: 7 more columns]

## Sheet: transport
opmerkingen BD							NR	TIJDEN						HULP KOLOMMEN GRAFIEK				STAPPEN													OMSCHRIJVING	X
[truncated: 1,719 more rows]
[truncated: 7 more columns]
